# Supplementary material for: Renqing Mangjue modulates chronic atrophic gastritis inflammation-cancer transition via the cGMP–PKG/PI3K–AKT pathway
Source: Chin Med. 2026 Jul 14;21:190. doi: 10.1186/s13020-026-01457-2 (PMC13366807; doi:10.1186/s13020-026-01457-2)
Supplement: Supplementary file 3 — Supplementary Material 3 [file 13020_2026_1457_MOESM3_ESM.xlsx]

## Sheet: Sheet1
Compounds	Class I	Class II	Q1 (Da)	Q3 (Da)	Level	CAS
Yomogin	Terpenoids	Sesquiterpenoids	245.12	181.1	3	10067-18-2
Secologanol	Terpenoids	Monoterpenoids	391.161	179.07	3	72463-81-1
6'-Acetyl-2'-hydroxybenzoyl loganin	Terpenoids	Monoterpenoids	553.191	211.095	3	-
Harpagoside	Terpenoids	Monoterpenoids	495.19	181.03	3	19210-12-9
Plantainoside A	Phenolic acids	Phenolic acids	479.15	163.04	1	-
Nudol	Quinones	PhenAnthraquinones	271.1	225.09	2	86630-46-8
Turcamine	Alkaloids	Alkaloids	194.118	151.07	3	28026-17-7
Chitraline	Alkaloids	Isoquinoline alkaloids	595.279	403.177	3	77754-91-7
Berbamunine	Alkaloids	Isoquinoline alkaloids	597.296	192.102	3	485-18-7
Espinine	Alkaloids	Isoquinoline alkaloids	597.297	554.251	3	26137-40-6
Khyberine	Alkaloids	Isoquinoline alkaloids	595.279	403.176	3	77795-10-9
Chillanamine	Alkaloids	Isoquinoline alkaloids	627.305	192.101	3	89412-84-0
Demethylcorydalmine	Alkaloids	Isoquinoline alkaloids	328.16	178.09	1	120566-88-3
Saulatine	Alkaloids	Isoquinoline alkaloids	398.16	206.12	3	91897-61-9
Pontevedrine	Alkaloids	Aporphine alkaloids	382.13	58.07	3	34647-65-9
Lennoxamine	Alkaloids	Alkaloids	354.133	339.11	3	95530-38-4
Bernumidine	Alkaloids	Isoquinoline alkaloids	342.171	192.102	3	350586-89-9
Decumbensine;Egenine	Alkaloids	Isoquinoline alkaloids	370.13	190.1	3	6883-44-9
(-)-Argemonine	Alkaloids	Piperidine alkaloids	356.187	311.129	3	6901-16-2
Capnoidine	Alkaloids	Isoquinoline alkaloids	368.11	307.07	2	485-50-7
Hydrastininium	Alkaloids	Isoquinoline alkaloids	190.09	175.06	3	-
Papaverine	Alkaloids	Isoquinoline alkaloids	340.16	324.12	3	61-25-6
Muramine	Alkaloids	Isoquinoline alkaloids	386.2	204.1	3	2292-20-8
13-Deoxychilenine	Alkaloids	Isoquinoline alkaloids	368.114	335.079	3	-
Dehydropuntarenine	Alkaloids	Isoquinoline alkaloids	380.112	365.092	3	141290-70-2
Codamine	Alkaloids	Isoquinoline alkaloids	344.19	299.13	3	21040-59-5
Tetrahydroprotopapaverine	Alkaloids	Isoquinoline alkaloids	330.17	192.1	1	26193-25-9
Thaliporphine	Alkaloids	Aporphine alkaloids	342.17	178.09	2	5083-88-5
Lirioferine	Alkaloids	Aporphine alkaloids	342.17	192.1	3	6883-42-7
Norglaucine	Alkaloids	Aporphine alkaloids	342.17	178.09	2	21848-62-4
Homochelidonine	Alkaloids	Isoquinoline alkaloids	370.16	190.09	3	476-33-5
Tetrahydrocorysamine	Alkaloids	Isoquinoline alkaloids	338.14	323.12	2	32043-26-8
Hydroprotopine	Alkaloids	Isoquinoline alkaloids	354.14	188.07	3	128397-41-1
Corybulbine	Alkaloids	Isoquinoline alkaloids	356.19	192.1	1	518-77-4
Yuanhunine	Alkaloids	Isoquinoline alkaloids	356.19	294.13	2	104387-15-7
Leonticine	Alkaloids	Phenolamine	328.19	121.06	3	2609-29-2
Nantenine	Alkaloids	Aporphine alkaloids	340.16	278.1	1	2565-01-7
Dehydroyanhunine	Alkaloids	Isoquinoline alkaloids	352.16	337.13	2	-
Yanhusuine	Alkaloids	Isoquinoline alkaloids	352.16	337.13	2	-
7-Formyldehydroglaucine	Alkaloids	Aporphine alkaloids	382.16	367.14	1	80941-67-9
Puerol A	Phenolic acids	Phenolic acids	299.08	284.07	1	152784-32-2
Stepharine	Alkaloids	Isoquinoline alkaloids	298.14	192.1	2	2810-21-1
Machilusin	Lignans and Coumarins	Lignans	357.17	193.09	1	-
Austrobailignan-5	Lignans and Coumarins	Lignans	327.15	137.06	1	-
trans-1,2-dihydrodehydroguaiaretic acid	Lignans and Coumarins	Lignans	327.16	203.11	1	-
Dehydrololiolide	Terpenoids	Monoterpenoids	195.1	107.05	2	19355-58-9
Octadecanamide	Alkaloids	Alkaloids	284.29	88.08	1	124-26-5
MG(18:3(9Z,12Z,15Z)/0:0/0:0)	Lipids	Glycerol ester	353.27	261.22	1	129828-41-7
Licarin B	Lignans and Coumarins	Lignans	325.14	188.08	1	51020-87-2
6''-O-(p-coumaroyl)harpagide	Others	Others	511.18	147.04	3	-
Angoroside C	Phenolic acids	Phenolic acids	785.28	339.11	3	115909-22-3
Ningpogoside A	Others	Others	383.13	177.05	3	-
4-Methoxycinnamic acid	Phenolic acids	Phenolic acids	179.06	135.01	3	830-09-1
Sugiol	Terpenoids	Ditepenoids	301.22	259.17	3	511-05-7
Calceolarioside D	Phenolic acids	Phenolic acids	479.15	163.03	1	-
Isoscutellarein*	Flavonoids	Flavones	287.06	153.01	1	41440-05-5
Quercetin-3-O-xylosyl(1→2)glucosyl(1→2)glucoside	Flavonoids	Flavonols	759.2	303.05	1	-
Isorhamnetin-3-O-rutinoside-4'-O-glucoside	Flavonoids	Flavonols	787.23	317.06	1	111393-97-6
Limocitrin-3-O-arabinoside	Flavonoids	Flavonols	479.12	347.07	2	-
Elemol	Terpenoids	Sesquiterpenoids	223.21	207.03	3	639-99-6
Costunolide	Terpenoids	Sesquiterpenoids	233.15	131.08	1	553-21-9
Tuduranine	Alkaloids	Aporphine alkaloids	298.14	191.09	3	517-97-5
Norcorydine	Alkaloids	Aporphine alkaloids	328.15	206.08	3	26931-78-2
(R,S)-Scoulerine	Alkaloids	Isoquinoline alkaloids	328.15	178.08	1	6451-73-6
Dehassiline	Alkaloids	Isoquinoline alkaloids	330.17	192.1	1	142717-64-4
Oliveridine	Alkaloids	Aporphine alkaloids	326.14	311.11	3	53602-02-1
Ushinsunine	Alkaloids	Aporphine alkaloids	296.13	280.61	3	3175-89-1
Sukhodianine	Alkaloids	Aporphine alkaloids	356.15	299.09	3	-
Dehydrodiscretamine	Alkaloids	Isoquinoline alkaloids	324.12	309.09	3	-
Xylopinine	Alkaloids	Isoquinoline alkaloids	356.18	206.11	3	523-02-4
9-O-Methylstecepharine	Alkaloids	Quinoline alkaloids	386.19	222.11	3	-
Tetradehydroreticuline	Alkaloids	Isoquinoline alkaloids	326.14	279.1	3	-
Oxocrebanine	Alkaloids	Aporphine alkaloids	336.09	292.06	3	38826-42-5
Cepharadione A	Alkaloids	Aporphine alkaloids	306.07	278.08	3	55610-01-0
Oxonantenine	Alkaloids	Aporphine alkaloids	336.08	321.06	3	15358-38-0
Dehydrostephanine	Alkaloids	Aporphine alkaloids	308.13	191.08	2	76907-76-1
Tricin-7-O-glucuronyl(2→1)glucuronide	Flavonoids	Flavones	683.15	331.08	1	83097-44-3
Cyclobrassinin	Alkaloids	Plumerane	235.03	162.04	3	105748-58-1
Karakoline	Alkaloids	Terpenoid alkaloids	378.26	360.25	3	39089-30-0
Subcusine	Alkaloids	Terpenoid alkaloids	438.28	406.26	3	-
14-Acetylkarakoline	Alkaloids	Terpenoid alkaloids	420.28	402.27	2	-
Condelphine	Alkaloids	Terpenoid alkaloids	450.29	432.28	1	7633-69-4
Nevadenine	Alkaloids	Terpenoid alkaloids	406.26	374.23	3	100458-94-4
4,5-Dihydropiperlonguminine	Alkaloids	Alkaloids	276.16	135.04	1	23512-53-0
Jesaconitine	Alkaloids	Terpenoid alkaloids	676.33	616.31	3	16298-90-1
Vilmorrianine C	Alkaloids	Terpenoid alkaloids	628.35	446.29	3	73870-35-6
Sarisan	Others	Others	193.08	133.06	1	18607-93-7
1,7-Bis-(4-hydroxyphenyl)-2,4,6-heptatrienone	Others	Ketone compounds	293.12	107.04	1	-
1-(4-Hydroxyphenyl)-7-(3-methoxy-4-hydroxyphenyl)-1,4,6-heptatriene-3-one	Others	Ketone compounds	323.13	107.04	1	-
O-Demethyldemethoxycurcumin	Others	Ketone compounds	325.11	147.04	3	-
1,7-Bis(4-hydroxy-3-methoxyphenyl)-1,4,6-heptatrien-3-one	Others	Ketone compounds	353.14	137.05	1	-
Dihydrobisdemethoxycurcumin	Phenolic acids	Phenolic acids	311.13	107.04	3	-
Dihydrodemethoxy curcumin	Phenolic acids	Phenolic acids	341.14	177.05	1	-
Dihydrocurcumin	Phenolic acids	Phenolic acids	371.15	177.05	1	76474-56-1
2-Methyl-6-[(1R,5S)-(4-methene-5-hydroxyl-2-cyclohexen)-2-hepten-4-one	Terpenoids	Sesquiterpenoids	235.17	137.09	1	-
N-Cis-Feruloyl-3'-O-methyldopamine	Alkaloids	Phenolamine	344.15	177.05	1	-
HBOA	Alkaloids	Alkaloids	166.05	120.04	3	23520-34-5
6,7-Dihydroxyflavone	Flavonoids	Flavones	255.07	137.02	1	38183-04-9
3',7-dihydroxy-4'-methoxyflavone	Flavonoids	Flavones	285.08	270.05	1	54867-60-6
Gingerenone A	Others	Ketone compounds	357.17	177.09	3	128700-97-0
Tsaokoarylone	Others	Ketone compounds	325.14	107.04	3	811471-20-2
Demethoxycurcumin	Phenolic acids	Phenolic acids	339.12	177.05	1	22608-11-3
5'-Methoxycurcumin	Phenolic acids	Phenolic acids	399.14	177.05	1	-
Pharbinilic Acid	Organic acids	Organic acids	369.13	177.05	1	-
12-Hydroxyabietic Acid	Terpenoids	Ditepenoids	319.22	319.22	1	3484-61-5
5,6-Dehydrolupanine	Alkaloids	Quinorisidine alkaloids	247.18	179.15	2	32101-29-4
Phytolaccoside E	Terpenoids	Triterpene Saponin	827.44	515.33	1	-
Esculentoside F	Terpenoids	Triterpene Saponin	813.43	501.32	2	95263-31-3
Acinospesigenin C	Terpenoids	Triterpene	547.33	501.32	2	-
Esculentoside A	Terpenoids	Triterpene Saponin	827.44	515.33	1	65497-07-6
Esculentoside P	Terpenoids	Triterpene Saponin	681.38	621.36	3	60820-96-4
3,7-Dihydroxychromen-4-one	Others	Chromone	179.03	77.04	2	-
Esculentoside C	Terpenoids	Triterpene Saponin	811.45	481.33	1	65931-92-2
Phytolaccoside D	Terpenoids	Triterpene Saponin	811.45	481.33	1	-
Phytolaccoside B	Terpenoids	Triterpene Saponin	665.39	515.33	1	60820-94-2
3'-Deoxy-4-O-methylsappanol	Others	Alcohol compounds	303.09	123.04	3	112408-68-1
[4]-Gingerol	Phenolic acids	Phenolic acids	267.15	137.06	3	77398-90-4
3'-Deoxysappanol	Others	Alcohol compounds	289.11	123.04	1	-
[6]-Gingerdione	Phenolic acids	Phenolic acids	293.17	137.06	3	61871-71-4
Dehydronapelline	Alkaloids	Terpenoid alkaloids	358.24	330.2	3	-
Aconine	Alkaloids	Terpenoid alkaloids	500.29	450.25	3	509-20-6
Napelline	Alkaloids	Terpenoid alkaloids	360.25	342.25	3	5008-52-6
Lasiandroline	Alkaloids	Terpenoid alkaloids	434.25	402.23	3	-
Lepenine	Alkaloids	Terpenoid alkaloids	360.25	342.25	3	111524-32-4
Bikhaconine	Alkaloids	Terpenoid alkaloids	468.29	436.26	2	38146-48-4
Flavaconitine	Alkaloids	Terpenoid alkaloids	604.28	526.24	3	83145-43-1
14-Benzoyl-8-O-methyl-aconine	Alkaloids	Terpenoid alkaloids	618.33	568.29	3	93772-68-0
(-)-Apoglaziovine	Alkaloids	Aporphine alkaloids	298.144	255.09	3	2128-77-0
3,5,7,4'-Tetrahydroxy-Coumaronochromone	Others	Chromone	303.04	257.04	2	-
Yakuchinone B	Others	Ketone compounds	311.16	145.06	3	81840-57-5
Izalpinin	Flavonoids	Flavonols	285.08	242.06	3	480-14-8
Epinootkatol	Terpenoids	Sesquiterpenoids	221.18	163.15	3	-
Nootkatol	Terpenoids	Sesquiterpenoids	221.19	119.08	1	50763-67-2
Yakuchinone A	Others	Ketone compounds	313.18	137.06	3	78954-23-1
costic acid	Terpenoids	Sesquiterpenoids	235.17	189.16	3	3650-43-9
Norlotusine	Alkaloids	Isoquinoline alkaloids	300.16	107.05	1	-
Argemexirine	Alkaloids	Isoquinoline alkaloids	286.14	107.05	1	-
Methyl-6-Paradol	Phenolic acids	Phenolic acids	293.21	137.06	3	-
Yenhusomidine	Alkaloids	Isoquinoline alkaloids	384.14	323.09	2	56435-44-0
Izmirine	Alkaloids	Terpenoid alkaloids	356.15	190.08	3	89117-94-2
Corpaine	Alkaloids	Isoquinoline alkaloids	370.13	190.08	2	31002-20-7
Taxilamine	Alkaloids	Isoquinoline alkaloids	370.13	190.08	2	-
Corynoline	Alkaloids	Isoquinoline alkaloids	368.15	206.12	3	18797-79-0
Homobutein	Flavonoids	Chalcones	287.09	123.04	3	34000-39-0
3-Hydroxy-9-methoxy-10-(3,3-dimethylallyl)pterocarpene	Flavonoids	Isoflavones	337.15	281.08	3	-
Kaur-16-en-18-oic acid	Terpenoids	Ditepenoids	303.23	125.06	2	6730-83-2
3-quinolinecarboxylic acid	Alkaloids	Quinoline alkaloids	190.05	144.04	1	-
6-Prenylorobol	Flavonoids	Isoflavones	355.12	299.05	1	66777-71-7
7-Hydroxy-costol	Terpenoids	Sesquiterpenoids	237.18	135.12	3	-
Costal	Terpenoids	Sesquiterpenoids	219.17	121.1	3	-
7,3',4'-Trihydroxyquercetin	Flavonoids	Flavonols	345.1	330.08	1	6068-80-0
6-Demethoxy-4'-O-methylcapillarisin	Others	Chromone	301.07	286.05	3	61854-35-1
N-2-Phenylethyl-cinnamamide	Alkaloids	Phenolamine	252.14	131.05	1	-
Fisetinidol-(4α,6)-gallocatechin	Flavonoids	Flavanols	579.15	127.04	1	1262536-83-3
3,4-dihydroxy-9-methoxypterocarpan	Flavonoids	Isoflavones	287.09	151.04	1	-
Medicarpinglucoside	Flavonoids	Isoflavones	433.15	271.1	3	-
Nor-rubrofuSarin-6-O-β–D-glucopyranoside	Others	Ketone compounds	421.11	259.06	1	-
Formononetin-7-O-β-D-Apiofuranosyl-(1→6)-β-D-Glucopyranoside	Flavonoids	Isoflavones	563.18	269.08	1	-
6-[(α-Apiofuranosyl-(1→6)-O-β-D-glucopyranosyl)oxyrubrofuSarin]	Others	Ketone compounds	567.17	273.08	1	-
Rubrofusarin	Others	Ketone compounds	273.08	230.06	2	3567-00-8
Catechin-(4α→8)-epiafzelechin	Flavonoids	Flavanols	563.16	273.08	1	80685-13-8
4-Methylazetidine-2-Carboxylic acid	Alkaloids	Alkaloids	116.07	70.06	1	1779725-63-1
Astrapterocarpan-3-O-malonyl glucoside	Flavonoids	Isoflavones	549.16	301.11	3	-
(-)-Medicocarpin	Flavonoids	Isoflavones	433.15	137.06	3	52766-70-8
Baphinitone	Flavonoids	Isoflavones	285.11	137.06	3	-
Biflorin	Others	Ketone compounds	355.1	235.06	1	-
Isobiflorin	Others	Ketone compounds	355.1	205.05	1	152041-16-2
Sulphuretin	Flavonoids	Aurones	271.06	225.05	1	120-05-8
Hispidol	Flavonoids	Aurones	255.06	137.02	1	5786-54-9
Medicarpin 3-O-glucoside-6'-malonate	Flavonoids	Isoflavones	519.15	271.1	3	131653-24-2
6-(hydroxymethyl)pyridin-3-ol	Alkaloids	Pyridine alkaloids	126.06	80.05	1	40222-77-3
Indoline	Alkaloids	Plumerane	120.08	103.05	1	496-15-1
Homophthalicacid	Phenolic acids	Phenolic acids	181.05	135.04	1	89-51-0
3-Methylquinoline-4-carboxylicacid	Alkaloids	Quinoline alkaloids	188.07	142.07	2	1873-51-4
octadeca-2,9,11,13,15-pentaenal	Others	Aldehyde compounds	259.21	175.15	1	-
Terminaline	Alkaloids	Steroid alkaloids	364.32	305.25	1	15112-49-9
fragransin D1	Lignans and Coumarins	Lignans	389.2	181.08	1	114394-21-7
fragransin A2	Lignans and Coumarins	Lignans	345.17	137.06	1	-
fragransol C	Lignans and Coumarins	Lignans	357.17	203.11	2	114926-96-4
2,6-Dimethoxy-4-(7-methoxy-3-methyl-5-prop-1-enyl-2,3-dihydro-1-benzofuran-2-yl)phenol	Lignans and Coumarins	Lignans	357.17	203.11	1	-
Machilusol A	Lignans and Coumarins	Lignans	357.17	203.11	1	-
4-[3-ethyl-5-[(E)-3-hydroxyprop-1-enyl]-7-methoxy-2,3-dihydro-1-benzofuran-2-yl]-2-methoxyphenol	Lignans and Coumarins	Lignans	357.17	135.04	1	-
5-Allyl-1,3-dimethoxy-2-((1-(3,4,5-trimethoxyphenyl)propan-2-yl)oxy)benzene	Lignans and Coumarins	Lignans	403.21	209.12	1	-
meso-monomethyldihydroguaiaretic acid	Lignans and Coumarins	Lignans	345.21	113.06	3	-
Galcatin	Lignans and Coumarins	Lignans	341.18	188.08	1	-
Machilin A	Lignans and Coumarins	Lignans	327.16	137.06	2	110269-50-6
myristicanol A	Lignans and Coumarins	Lignans	435.2	167.07	3	114892-44-3
Henricine B	Lignans and Coumarins	Lignans	389.2	165.09	3	-
Otobain	Lignans and Coumarins	Lignans	325.14	188.08	1	3738-01-0
Myristicanol B	Lignans and Coumarins	Lignans	405.19	167.07	3	114912-33-3
erythro-(7S,8R)-Δ8'-4,7-dihydroxy-3,3',5'-trimethoxy-8-O-4'-neolignan-8'-ene	Lignans and Coumarins	Lignans	375.18	167.07	1	-
fragransol A	Lignans and Coumarins	Lignans	375.18	167.07	1	114394-19-3
tetrahydrofuroguaiacin B	Lignans and Coumarins	Lignans	345.17	137.06	1	131829-51-1
Myrisfragransin	Lignans and Coumarins	Lignans	327.16	151.08	1	-
1,2-bis(benzo[d][1,3]dioxol-5-yl)cyclohexane	Lignans and Coumarins	Lignans	325.14	161.06	3	-
threo-1-(4'-hydroxy-3'-methoxyphenyl)-1-methoxy-2-{2''-methoxy-4''-[1'''-(E)-propenyl]phenoxy}-propane	Lignans and Coumarins	Lignans	359.18	203.11	1	-
myristargenol A	Lignans and Coumarins	Lignans	345.17	189.09	3	-
demethyldactyloidin	Lignans and Coumarins	Lignans	341.18	163.08	3	-
Isogalcatin	Lignans and Coumarins	Lignans	341.17	178.1	1	-
Promalabaricone B	Others	Others	361.2	129.05	3	-
1,4-bis(3,4-dimethoxyphenyl)-2,3-dimethylbutan-1-one	Lignans and Coumarins	Lignans	373.2	181.08	3	-
1-(2,6-dihydroxyphenyl)-9-(4-hydroxy-3-methoxyphenyl)nonan-1-one	Lignans and Coumarins	Lignans	373.2	179.11	1	113201-69-7
cubebinin	Lignans and Coumarins	Lignans	449.21	181.09	3	-
Pycnanthulignene B	Lignans and Coumarins	Lignans	339.16	149.06	3	-
7-methoxy-3-methyl-5-(prop-1-en-1-yl)-2-(3,4,5-trimethoxyphenyl)-2,3-dihydro-1-benzofuran	Lignans and Coumarins	Lignans	371.19	162.07	1	-
(2r,3r)-2-[(3,4-dimethoxyphenyl)methoxy]-7-methoxy-3-methyl-5-[(1e)-prop-1-en-1-yl]-2,3-dihydro-1-benzofuran	Lignans and Coumarins	Lignans	371.19	203.11	1	-
5-[(1r,2s,3r)-4-(2h-1,3-benzodioxol-5-yl)-1-ethoxy-2,3-dimethylbutyl]-2h-1,3-benzodioxole	Lignans and Coumarins	Lignans	371.19	188.09	1	-
6-[(2r,3r,4r,5s)-5-(3,4-dimethoxyphenyl)-3,4-dimethyloxolan-2-yl]-2,3-dihydro-1,4-benzodioxine	Lignans and Coumarins	Lignans	371.19	193.09	1	-
8'-epi-aristoligone	Lignans and Coumarins	Lignans	371.19	195.1	1	-
(1s)-1-[(3r,4s,5r)-5-(2h-1,3-benzodioxol-5-ylmethyl)-4-methyloxolan-3-yl]-2-(3,4-dimethoxyphenyl)ethanol	Lignans and Coumarins	Lignans	401.2	193.09	1	-
1-(2,6-dihydroxyphenyl)-9-(4-hydroxyphenyl)-1-nonanone	Lignans and Coumarins	Lignans	343.19	123.05	3	-
Leu-Pro	Amino acids and derivatives	Amino acids and derivatives	229.15	116.07	1	-
linolenoyl ethanolamine	Lipids	LPE	322.27	62.06	2	57086-93-8
linoleoyl ethanolamine	Lipids	LPE	324.29	62.06	1	68171-52-8
Prunetin-4'-O-glucoside(Prunitrin)	Flavonoids	Isoflavones	447.13	285.08	1	154-36-9
Oblongine	Alkaloids	Isoquinoline alkaloids	314.17	269.12	1	-
(S)-Cheilanthifoline	Alkaloids	Isoquinoline alkaloids	326.14	178.09	3	483-44-3
Scoulerine(stepholidine)	Alkaloids	Aporphine alkaloids	328.15	178.09	1	-
Dehydrocorytenchine(Columbamine)(Jatrorrhizine)	Alkaloids	Isoquinoline alkaloids	338.14	190.09	3	-
Corytenchine(tetrahydropalmatrubine)	Alkaloids	Isoquinoline alkaloids	342.17	192.1	3	-
Isocorypalmine(corypalmine)	Alkaloids	Isoquinoline alkaloids	342.17	178.09	2	-
Nitidine	Alkaloids	Isoquinoline alkaloids	348.12	333.11	3	6872-57-7
(+/-)-6-Acetonyldihydrosanguinarine	Alkaloids	Isoquinoline alkaloids	390.13	332.09	3	37687-34-6
Zerumbetol	Terpenoids	Ditepenoids	301.22	165.09	3	162762-93-8
Hanamyol	Terpenoids	Sesquiterpenoids	239.2	81.07	3	-
Furopelargone A	Terpenoids	Sesquiterpenoids	235.17	125.1	2	1143-45-9
1,7-Bis(4-hydroxyphenyl)-hepta-4E,6E-dien-3-one	Others	Ketone compounds	295.13	147.04	3	332371-82-1
(3R,5R)-1-(4-hydroxyphenyl)-7-phenylheptane-3,5-diol	Others	Ketone compounds	301.18	107.05	3	112494-44-7
3,4-Methylenedioxy cinnamyl alcohol	Others	Alcohol compounds	179.07	91.05	1	17581-86-1
Hydroxyeugenol	Others	Others	181.09	125.02	3	-
Eugenol O-[3,4,5-Trihydroxybenzoyl(→6)glucoside]	Others	Others	479.16	231.1	3	152041-15-1
Eugenyl formate	Others	Others	193.08	105.07	1	-
Dehydroxysecologanic acid	Terpenoids	Monoterpenoids	359.13	151.04	2	-
5 Alpha-Carboxystrictosidine	Alkaloids	Plumerane	575.22	413.17	2	-
Lariciresinol acetate	Lignans and Coumarins	Lignans	403.17	193.09	2	79114-77-5
3-O-caffeoyl quininyl glucoside	Others	Others	517.16	235.06	1	-
stevenin	Lignans and Coumarins	Coumarins	285.08	270.05	1	36286-69-8
Melannin	Lignans and Coumarins	Coumarins	285.08	270.05	2	58115-08-5
(S)-Isoboldine	Alkaloids	Aporphine alkaloids	328.15	265.09	1	3019-51-0
Dehydronantenine	Alkaloids	Aporphine alkaloids	338.14	323.11	2	55898-15-2
Zaluzanin C	Terpenoids	Sesquiterpenoids	247.13	131.08	2	16838-87-2
Skimmin (7-Hydroxycoumarin-7-O-glucoside)	Lignans and Coumarins	Coumarins	325.09	163.04	2	93-39-0
8-Hydroxy-10-hydrosweroside	Terpenoids	Monoterpenoids	377.14	197.08	1	919355-73-0
Amuronine	Alkaloids	Quinorisidine alkaloids	314.18	283.13	3	10214-56-9
Amurensinine	Alkaloids	Isoquinoline alkaloids	340.15	176.07	1	10470-47-0
6,7-cis-Dihydroxy-2-(2-phenylethyl)-5,6,7,8-tetrahydrochromone	Others	Chromone	287.13	91.05	3	-
6-Hydroxy-2-[2-(3'-methoxy-4'-hydroxyphenylethyl)]chromone	Others	Chromone	313.11	137.06	3	-
Aquilarone I	Others	Chromone	313.11	137.06	3	-
Aquilarone H	Others	Chromone	297.11	121.06	3	-
2-(2-Hydroxy-2-phenylethyl)chromone	Others	Chromone	267.1	176.05	3	-
Cucurbitacin S	Terpenoids	Triterpene	499.31	317.21	3	60137-06-6
6-Methoxy-2-(4-methoxyphenethyl)chromone	Others	Chromone	311.13	121.06	1	111286-05-6
6-Methoxy-2-(2-phenylethyl)chromone	Others	Chromone	281.12	91.05	1	84294-89-3
Aquilarone F	Others	Chromone	335.11	271.1	3	-
Aquilarone B	Others	Chromone	319.12	255.1	1	1404479-45-3
Baldrinal	Terpenoids	Monoterpenoids	219.07	173.06	3	18234-46-3
8-Chloro-2-(2-phenylethyl)-5,6,7-trihydroxy-5,6,7,8-tetrahydrochromone	Others	Chromone	337.08	265.09	3	-
6-Hydroxy-7-Methoxy-2-[2-(3'-Hydroxy-4'-Methoxyphenyl)Ethyl]Chromone	Others	Chromone	343.12	137.06	3	-
6,7-Dimethoxy-2-[2-(3'-Hydroxy-4'-Methoxyphenyl)Ethyl]Chromone	Others	Chromone	357.13	137.06	2	-
6,7-Dimethoxy-2-[2-(4-methoxyphenyl)ethyl]chromone	Others	Chromone	341.14	121.06	2	117596-92-6
6,7-Dimethoxy-2-(2-phenylethyl)chromone	Others	Chromone	311.13	220.07	3	84294-87-1
Spathulenol	Terpenoids	Sesquiterpenoids	221.19	135.12	1	6750-60-3
8-(Benzyloxy)-1-Naphthol	Others	Others	251.11	91.05	2	-
7-Methoxy-2-(2-Phenylethyl)Chromone	Others	Chromone	281.12	190.06	1	-
Atractylenolide II	Terpenoids	Sesquiterpenoids	233.15	131.09	1	73069-14-4
Desrhamnosylacteoside	Phenolic acids	Phenolic acids	479.16	163.04	1	-
Desrhamnosylisoacteoside	Phenolic acids	Phenolic acids	479.16	163.04	1	-
Kaempferol-3-O-(6''-malonyl)galactoside	Flavonoids	Flavonols	535.11	287.05	1	-
Trehalosamine	Others	Saccharides	342.14	162.07	1	-
Quercetin-3-O-[rhamnosyl(1→2)glucosyl]-5-O-glucoside	Flavonoids	Flavonols	773.21	303.05	1	-
2'-Norberbamunine	Alkaloids	Isoquinoline alkaloids	583.28	192.1	3	-
Glycerol 9,11,13-octadecatrienoyl ester	Lipids	Glycerol ester	353.27	261.22	1	-
Dicaffeoylshikimic acid	Phenolic acids	Phenolic acids	499.13	163.04	1	-
Tricin-7-O-neohesperidoside	Flavonoids	Flavones	639.19	331.08	1	53766-40-8
Isorhamnetin-3-O-Galactoside; Cacticin	Flavonoids	Flavonols	479.12	317.07	1	6743-92-6
8-Keto-9(10)-α-patchoulene-4α-ol	Terpenoids	Sesquiterpenoids	235.17	159.12	1	-
Corymbolone	Terpenoids	Sesquiterpenoids	237.18	135.12	1	97094-19-4
10α-Hydroperoxy-guaia-1,11-diene	Terpenoids	Sesquiterpenoids	237.19	121.1	1	-
L-Prolyl-L-Leucine	Amino acids and derivatives	Amino acids and derivatives	229.15	70.07	1	52899-07-7
Secologanoside dimethyl ester	Terpenoids	Monoterpenoids	419.15	175.04	3	74713-15-8
L-Valyl-L-Leucine	Amino acids and derivatives	Amino acids and derivatives	231.17	72.08	1	3989-97-7
L-Leucyl-L-Leucine	Amino acids and derivatives	Amino acids and derivatives	245.19	86.1	1	3303-31-9
Cyclo(Pro-Leu)	Amino acids and derivatives	Amino acids and derivatives	211.13	70.07	1	5654-86-4
3-Dihydrocadambine	Alkaloids	Alkaloids	547.23	385.18	1	54483-84-0
N,N'-Diferuloylputrescine	Alkaloids	Phenolamine	441.2	177.05	1	42369-86-8
2-α-Linolenoyl-glycerol-1,3-di-O-glucoside	Lipids	Glycerol ester	677.37	261.22	1	-
LysoPC 20:5	Lipids	LPC	542.32	184.07	1	162440-04-2
1-α-Linolenoyl-glycerol-2,3-di-O-glucoside	Lipids	Glycerol ester	677.37	261.22	1	-
LysoPC 16:1(2n isomer)	Lipids	LPC	494.32	184.07	1	-
LysoPC 22:6	Lipids	LPC	568.34	184.07	1	-
1-Linoleoylglycerol-2,3-di-O-glucoside	Lipids	Glycerol ester	679.39	263.24	1	-
LysoPC 17:1	Lipids	LPC	508.34	184.07	2	-
LysoPC 20:3	Lipids	LPC	546.36	184.07	2	1199257-41-4
LysoPC 22:5	Lipids	LPC	570.36	184.07	2	-
LysoPC 18:1(2n isomer)	Lipids	LPC	522.36	184.07	1	-
LysoPC 22:4	Lipids	LPC	572.37	184.07	2	-
LysoPC 19:1	Lipids	LPC	536.37	184.07	2	-
2-α-Linolenoyl-glycerol	Lipids	Glycerol ester	353.27	261.22	1	55268-58-1
LysoPC 20:1	Lipids	LPC	550.39	184.07	2	-
1-α-Linolenoyl-glycerol	Lipids	Glycerol ester	353.27	261.22	1	-
2-Linoleoylglycerol	Lipids	Glycerol ester	355.28	263.24	1	3443-82-1
1-Linoleoylglycerol	Lipids	Glycerol ester	355.28	263.24	1	2277-28-3
Quercetin-3-O-neohesperidoside	Flavonoids	Flavonols	611.16	303.05	2	29662-79-1
Quercetin 3-O-[beta-D-xylosyl-(1->2)-beta-D-glucoside]	Flavonoids	Flavonols	597.14	303.05	1	83048-35-5
Rhamnetin-3-O-Glucoside	Flavonoids	Flavonols	479.12	317.07	1	27875-34-9
Patuletin-3-O-glucoside	Flavonoids	Flavonols	495.11	333.07	3	-
6-C-MethylKaempferol-3-glucoside	Flavonoids	Flavonols	463.12	301.08	3	-
Tomentin	Flavonoids	Flavonols	347.08	314.04	3	59171-23-2
Quercetagetin-3-Methyl Ether	Flavonoids	Flavonols	333.06	318.04	3	64190-88-1
Loliolide	Terpenoids	Monoterpenoids	197.12	133.1	1	5989-02-6
Arcapillin	Flavonoids	Flavones	361.09	300.06	3	83162-82-7
4',5,7-Trihydroxy-3',3,6-Trimethoxyflavone (Jaceidin)	Flavonoids	Flavonols	361.09	328.06	2	10173-01-0
Arteannuin L	Terpenoids	Sesquiterpenoids	251.16	159.12	2	207446-89-7
Arteannuin N	Terpenoids	Sesquiterpenoids	251.16	159.12	2	207446-92-2
Chrysosplenetin	Flavonoids	Flavonols	375.11	314.08	3	603-56-5
Penduletin (5,4'-Dihydroxy-3,6,7-trimethoxyflavone)	Flavonoids	Flavonols	345.1	312.06	3	569-80-2
Pachypodol	Flavonoids	Flavonols	345.1	330.07	1	33708-72-4
Alpha-Epoxydihydroartemisinic Acid	Terpenoids	Sesquiterpenoids	253.18	147.11	3	380487-65-0
Glechomanolide	Terpenoids	Sesquiterpenoids	233.15	131.09	1	38146-68-8
Feruloylputrescine	Alkaloids	Phenolamine	265.15	177.06	2	501-13-3
Fagaridine	Alkaloids	Isoquinoline alkaloids	334.11	319.08	1	149998-48-1
Taurocholate	Organic acids	Organic acids	516.3	462.27	1	81-24-3
3beta-Hydroxyatractylon	Terpenoids	Sesquiterpenoids	233.15	187.15	1	-
Glucan	Others	Saccharides	505.17	145.05	3	9041-22-9
Quercetin 3-rutinoside-7-glucoside	Flavonoids	Flavonols	773.21	303.05	1	30311-61-6
Sexangularetin-3-O-glucoside-7-O-rhamnoside	Flavonoids	Flavonols	625.18	317.07	1	-
Quercetin-3-O-(2''-O-glucosyl)glucuronide	Flavonoids	Flavonols	641.13	303.05	3	-
Gossypetin-3-O-glucoside-8-O-xyloside	Flavonoids	Flavonols	613.14	319.05	3	-
Multinoside A	Flavonoids	Flavonols	611.16	303.05	2	59262-54-3
Icariside B2	Terpenoids	Sesquiterpenoids	387.2	207.14	3	108906-51-0
3,4-Divanillyltetrahydrofuran	Lignans and Coumarins	Lignans	345.17	137.06	1	34730-78-4
2,4,4'-trihydroxychalcone	Flavonoids	Chalcones	257.08	137.02	1	83616-07-3
Aminoimidazole ribotide	Nucleotides and derivatives	Nucleotides and derivatives	296.07	104.11	1	25635-88-5
Sinomendine	Alkaloids	Aporphine alkaloids	338.14	323.12	2	143601-13-2
7-Methoxysinomendine	Alkaloids	Aporphine alkaloids	352.16	337.13	3	-
Sinosrewtine	Alkaloids	Alkaloids	314.14	299.12	3	-
2,3-Dihydro-1,4-naphthoquinone	Quinones	Quinones	161.06	133.07	2	21545-31-3
Groenlandicine	Alkaloids	Isoquinoline alkaloids	322.11	307.08	3	38691-95-1
Kaempferol-3-O-xylosyl(1→2)glucoside	Flavonoids	Flavonols	581.15	287.05	2	-
Isorhamnetin-3-O-sophoroside	Flavonoids	Flavonols	641.17	317.07	2	-
Tamarixetin-3-O-glucoside-7-O-rhamnoside	Flavonoids	Flavonols	625.18	317.07	1	-
Cernuoside	Flavonoids	Aurones	449.11	287.06	1	480-69-3
Monolinolenin	Lipids	Glycerol ester	353.27	261.22	1	75685-85-7
Quercetin-3-O-apiosyl(1→2)galactoside	Flavonoids	Flavonols	597.14	303.04	1	-
Santalin	Others	Ketone compounds	275.09	107.05	3	7400-10-4
Isoagarotetrol	Others	Chromone	319.12	255.1	1	104060-61-9
Nitidanin	Lignans and Coumarins	Lignans	405.16	192.08	3	-
(7R,8R)-5-O-Demethylbilagrewin	Lignans and Coumarins	Lignans	389.13	165.05	1	-
Isoalantolactone	Terpenoids	Sesquiterpenoids	233.15	119.08	3	470-17-7
Santalone	Terpenoids	Monoterpenoids	165.13	91.06	3	59300-51-5
Teresantalic acid	Terpenoids	Monoterpenoids	167.11	81.07	3	562-66-3
5,8-Dihydroxy-2-[2-(4'-methoxyphenethyl)]chromone	Others	Chromone	313.11	121.07	3	128922-70-3
Santalic acid	Terpenoids	Sesquiterpenoids	235.17	161.13	3	73590-17-7
6-Hydroxy-2-(2-phenylethyl)chromone	Others	Chromone	267.1	161.06	3	84294-90-6
Santalal	Terpenoids	Sesquiterpenoids	219.17	145.1	3	59331-83-8
6-Methoxy-2-[2-(3'-methoxyphenyl)ethyl]chromone	Others	Chromone	311.13	151.08	3	84294-88-2
Zarzissine	Alkaloids	Alkaloids	136.06	119.04	1	160568-14-9
Ningposide II	Terpenoids	Terpene	657.23	149.06	2	1621720-40-8
Ningposide I	Terpenoids	Terpene	657.24	149.06	2	1621720-39-5
Ningpoensine C	Alkaloids	Alkaloids	280.15	166.09	3	-
8-Hydroxycoumarin	Lignans and Coumarins	Coumarins	163.04	89.04	2	2442-31-1
Scrophuloside B	Phenolic acids	Phenolic acids	475.16	147.04	3	886061-52-5
Scrophuside	Phenolic acids	Phenolic acids	639.23	339.11	3	1621720-38-4
Ningposide A	Phenolic acids	Phenolic acids	383.13	177.05	3	254453-79-7
Ningposide B	Phenolic acids	Phenolic acids	383.13	177.05	3	307318-00-9
Picfeltarraenin VIII	Terpenoids	Triterpene	665.38	503.34	2	221300-83-0
Picfeltarraenin VII	Terpenoids	Triterpene	647.38	485.33	3	97230-50-7
Buergeriside A1	Phenolic acids	Phenolic acids	527.19	161.06	3	296759-85-8
Diisobutyl phthalate	Phenolic acids	Phenolic acids	279.16	149.02	1	84-69-5
Eucalyptolic acid	Terpenoids	Triterpene Saponin	649.41	437.34	1	189272-68-2
Emblicanin A	Tannins	Tannin	783.07	277.03	3	180465-44-5
Phyllanemblinin A	Tannins	Tannin	617.08	153.02	3	-
Prunetin-5-O-glucoside	Flavonoids	Isoflavones	447.13	285.07	2	-
Americanin A	Phenolic acids	Phenolic acids	329.1	269.08	3	69506-79-2
Phytolaccasaponin G	Terpenoids	Triterpene Saponin	665.39	515.34	1	-
3-O-(Galactosyl(1→3)glucosyl)serjanic acid	Terpenoids	Triterpene Saponin	825.46	481.33	3	-
Quercetin-3-O-rutinoside-7-O-rhamnoside	Flavonoids	Flavonols	757.21	303.05	1	-
Echinulin	Alkaloids	Plumerane	462.31	338.19	1	1859-87-6
8-Hydroxy-1,2,6-trimethoxyxanthone	Others	Others	303.09	288.06	1	-
1,6-dihydroxy-2,5-dimethoxy-9,10-anthraquinone	Quinones	Anthraquinone	301.07	240.3	1	-
Hedycaffeoylglucoside A	Quinones	Anthraquinone	325.09	163.04	1	-
Thalicsessine	Alkaloids	Isoquinoline alkaloids	342.17	178.084	2	113807-86-6
N-Feruloyl-3'-O-methyldopamine	Alkaloids	Phenolamine	344.15	177.05	1	-
Phanginin C	Terpenoids	Ditepenoids	375.22	315.2	2	-
2,3,19,23-Tetrahydroxyolean-12-en-28-oic acid (Arjungenin)	Terpenoids	Triterpene	505.35	423.33	2	-
3,11-dioxo-β-oleorene	Terpenoids	Triterpene	439.36	203.18	1	-
Kushenol O	Flavonoids	Isoflavones	563.17	269.08	1	102390-91-0
Lehmannine	Alkaloids	Quinorisidine alkaloids	247.18	148.11	2	-
B-mangostin	Others	Others	425.194	285.074	3	-
Cuscohygrine	Alkaloids	Pyrrole alkaloids	225.2	100.11	1	454-14-8
3'-O-methylorobol	Flavonoids	Isoflavones	301.07	286.05	2	36190-95-1
Humosine A	Alkaloids	Alkaloids	370.13	352.12	2	11014-02-1
Decumbenine B	Alkaloids	Alkaloids	324.09	280.1	3	164991-68-8
Armepavine	Alkaloids	Alkaloids	314.17	58.07	1	524-20-9
Corycavamine	Alkaloids	Alkaloids	368.15	289.09	3	144606-40-6
Bisacurone B	Terpenoids	Sesquiterpenoids	253.18	135.12	3	127214-85-1
Cytarabine	Nucleotides and derivatives	Nucleotides and derivatives	244.09	112.05	2	147-94-4
1-Aminocyclopentanecarboxylate	Amino acids and derivatives	Amino acids and derivatives	130.09	84.08	1	52-52-8
1-Amino-1-cyclobutane-carboxylic-acid	Amino acids and derivatives	Amino acids and derivatives	116.07	70.07	1	22264-50-2
Maltotriose	Others	Saccharides	527.16	365.1	1	1109-28-0
Homoproline	Amino acids and derivatives	Amino acids and derivatives	130.09	70.07	2	535-75-1
3-Hydroxy-L-phenylalanine	Amino acids and derivatives	Amino acids and derivatives	182.08	136.08	1	587-33-7
L-Pipecolate	Alkaloids	Piperidine alkaloids	130.09	84.08	1	1723-00-8
3-Chloroaniline	Alkaloids	Alkaloids	128.03	93.06	1	108-42-9
p-Anisaldehyde	Others	Aldehyde compounds	137.06	94.04	2	123-11-5
4-Hydroxyaniline	Alkaloids	Alkaloids	110.06	65.04	2	123-30-8
Val-Pro	Amino acids and derivatives	Amino acids and derivatives	215.14	116.07	1	20488-27-1
Apigenin	Flavonoids	Flavones	271.06	153.02	1	520-36-5
5-Hydroxymethyl-2-furaldehyde	Others	Aldehyde compounds	127.04	53.04	1	67-47-0
Apocynin	Others	Ketone compounds	167.07	110.04	2	498-02-2
5,7,4'-trihydroxy-6,3',5'-trimethoxyisoflavone	Flavonoids	Isoflavones	361.09	346.07	1	-
Gallate	Phenolic acids	Phenolic acids	171.03	107.01	1	149-91-7
1-O,6-O-Digalloyl-beta-D-glucose	Phenolic acids	Phenolic acids	485.09	153.02	1	-
N6-methyladenosine	Nucleotides and derivatives	Nucleotides and derivatives	282.12	150.08	1	1867-73-8
4-Phenylbutyrate	Organic acids	Organic acids	165.09	91.05	2	1821-12-1
5-hydroxymaltol	Others	Ketone compounds	143.03	69.03	2	1073-96-7
7-H-9(10)-ene-11,12-epoxy-8-oxoeremophilane	Terpenoids	Sesquiterpenoids	235.17	135.08	3	-
Neopetasane	Terpenoids	Sesquiterpenoids	219.17	137.1	3	151282-84-7
Scopoletin	Lignans and Coumarins	Coumarins	193.05	133.03	1	92-61-5
3-Hydroxy-1-(4-Hydroxy-3-Methoxyphenyl)Propan-1-One	Others	Ketone compounds	197.08	151.04	1	2196-18-1
5-Hydroxytryptophan	Amino acids and derivatives	Amino acids and derivatives	221.09	162.06	2	4350-09-8
5-Methoxyfurfural	Others	Aldehyde compounds	127.04	53.04	1	21300-07-2
Isoscopoletin	Lignans and Coumarins	Coumarins	193.05	178.03	1	776-86-3
1,2,3,4-Tetrahydro-3-carboxy-2-carboline	Alkaloids	Alkaloids	217.1	144.08	2	72002-54-1
(1,3)-1-Methyl-1,2,3,4-tetrahydro-β-carboline-3-carboxylic acid	Alkaloids	Plumerane	231.11	158.1	1	-
3,4-Dihydroxybenzaldehyde	Others	Aldehyde compounds	139.04	65.04	2	139-85-5
4-Methoxymedicarpin	Flavonoids	Isoflavones	301.11	137.06	2	22973-33-7
1-epi-10β-Hydroxycadin-4-en-15-al	Others	Others	237.19	145.1	2	911061-20-6
Isovitexin	Flavonoids	Flavones	433.11	313.07	1	38953-85-4
Diosmetin	Flavonoids	Flavones	301.07	286.05	1	520-34-3
Genistein	Flavonoids	Isoflavones	271.06	215.07	1	446-72-0
Liquiritigenin	Flavonoids	Flavanones	257.08	137.02	1	578-86-9
Isoorientin	Flavonoids	Flavones	449.11	299.06	1	4261-42-1
Quercetin	Flavonoids	Flavonols	303.05	229.05	2	117-39-5
Formononetin	Flavonoids	Isoflavones	269.08	213.09	1	485-72-3
[6]-Shogaol	Phenolic acids	Phenolic acids	277.18	137.06	3	555-66-8
Scutellarein-7-O-glucuronide (Scutellarin)	Flavonoids	Flavones	463.09	287.06	1	27740-01-8
Isoliquiritigenin	Flavonoids	Chalcones	257.08	137.02	1	961-29-5
Daidzin	Flavonoids	Isoflavones	417.12	255.07	2	552-66-9
Isoquercitrin	Flavonoids	Flavonols	465.1	303.05	1	482-35-9
Kaempferol	Flavonoids	Flavonols	287.06	153.02	3	520-18-3
Eupatorin; 3',5-Dihydroxy-4',6,7-Trimethoxyflavone	Flavonoids	Flavones	345.1	312.06	3	855-96-9
Luteolin	Flavonoids	Flavones	287.06	153.02	1	491-70-3
2',4'-Dihydroxy-6'-methoxychalcone; (E)-Cardamonin	Flavonoids	Chalcones	271.1	167.04	3	18956-16-6
Isorhamnetin-3-O-neohesperidoside	Flavonoids	Flavonols	625.17	317.07	1	55033-90-4
(+)-Catechin	Flavonoids	Flavanols	291.09	139.04	1	154-23-4
Hispidulin	Flavonoids	Flavones	301.07	286.05	1	1447-88-7
Tectorigenin	Flavonoids	Isoflavones	301.07	168	2	548-77-6
Puerarin	Flavonoids	Isoflavones	417.12	297.07	3	3681-99-0
Liquiritin	Flavonoids	Flavanones	419.13	257.08	3	551-15-5
Licochalcone E	Flavonoids	Chalcones	339.16	121.03	3	864232-34-8
Licochalcone C	Flavonoids	Chalcones	339.16	253.09	3	144506-14-9
Eriocitrin	Flavonoids	Flavanones	597.18	289.07	1	13463-28-0
Tricin	Flavonoids	Flavones	331.08	271.06	2	520-32-1
Methylnissolin-3-O-Glucoside	Flavonoids	Isoflavones	463.16	167.07	3	94367-42-7
Licochalcone D	Flavonoids	Chalcones	355.15	193.05	3	144506-15-0
Calycosin	Flavonoids	Isoflavones	285.08	225.06	1	20575-57-9
Calycosin-7-O-glucoside	Flavonoids	Isoflavones	447.13	285.08	2	20633-67-4
Hyperin	Flavonoids	Flavonols	465.1	303.06	1	482-36-0
2'-Hydroxy-4,4',6'-Trimethoxychalcone; Flavokawain A	Flavonoids	Chalcones	315.12	181.06	3	3420-72-2
Pinocembrin	Flavonoids	Flavanones	257.08	153.02	3	480-39-7
Irisflorentin	Flavonoids	Isoflavones	387.11	357.07	3	41743-73-1
4,4'-Dihydroxy-2-methoxychalcone; Echinatin	Flavonoids	Chalcones	271.1	177.05	2	34221-41-5
Isorhamnetin-3-O-rutinoside; Narcissoside; Narcissin	Flavonoids	Flavonols	625.18	317.08	1	604-80-8
Glycitein	Flavonoids	Isoflavones	285.08	242.06	1	40957-83-3
Daidzein	Flavonoids	Isoflavones	255.07	199.08	1	486-66-8
Quercetin 3-O-beta-D-glucosyl-(1->2)-beta-D-glucoside	Flavonoids	Flavonols	627.16	303.06	1	18609-17-1
Licoflavone A	Flavonoids	Other Flavonoids	323.13	267.07	2	61153-77-3
Kawain	Others	Lactones	231.1	153.07	3	500-64-1
Isomangiferin	Flavonoids	Other Flavonoids	423.09	303.05	1	24699-16-9
Diosmetin 7-O-rutinoside	Flavonoids	Flavones	609.18	301.08	1	520-27-4
Tectochrysin	Flavonoids	Flavones	269.08	226.07	2	520-28-5
Genkwanin	Flavonoids	Flavones	285.08	242.06	3	437-64-9
Glabridin	Flavonoids	Other Flavonoids	325.14	189.09	1	59870-68-7
Micheliolide	Terpenoids	Sesquiterpenoids	249.143	203.104	3	68370-47-8
Isobarbaloin	Quinones	Anthraquinone	419.12	239.07	2	28371-16-6
Isonicotinic acid	Others	Vitamin	124.04	80.05	2	55-22-1
Butylphthalide	Others	Lactones	191.1	145.1	2	6066-49-5
Piplartine	Alkaloids	Pyridine alkaloids	318.13	221.08	3	20069-09-4
Nootkatone	Terpenoids	Sesquiterpenoids	219.17	81.07	1	4674-50-4
Butein	Flavonoids	Chalcones	273.07	137.02	1	487-52-5
trans-Trimethoxyresveratrol	Others	Stilbene	271.13	147.08	2	22255-22-7
(S)-Norcoclaurine	Alkaloids	Isoquinoline alkaloids	272.12	107.05	1	22672-77-1
Stachydrine	Alkaloids	Pyrrole alkaloids	144.1	58.06	1	471-87-4
Pregna-4,17(20)-diene-3,16-dione (Guggulsterone)	Steroids	Steroid	313.21	97.07	1	95975-55-6
Licarin A	Lignans and Coumarins	Lignans	327.15	188.08	2	23518-30-1
Sulforaphane (4-Methylsulfinyl butyl isothiocyanate)	Others	Glucosinolates	178.03	71.99	3	4478-93-7
Tryptanthrine	Alkaloids	Plumerane	249.06	130.03	3	13220-57-0
Dihydrochelerythrine	Alkaloids	Isoquinoline alkaloids	350.13	334.12	1	6880-91-7
Butylidenephthalide	Others	Lactones	189.09	128.06	2	72917-31-8
Columbianadin	Lignans and Coumarins	Coumarins	329.13	187.04	3	5058-13-9
Agarotetrol	Others	Chromone	319.11	255.1	1	69809-22-9
Corynoxine	Alkaloids	Plumerane	385.2	353.18	1	6877-32-3
Elemicin	Others	Others	209.11	153.05	1	487-11-6
Spongouridine	Nucleotides and derivatives	Nucleotides and derivatives	245.07	113.03	2	3083-77-0
Bicuculline	Alkaloids	Isoquinoline alkaloids	368.11	307.07	1	485-49-4
Antiarol	Others	Others	185.08	125.06	3	642-71-7
Isoguanosine	Nucleotides and derivatives	Nucleotides and derivatives	284.1	152.06	3	1818-71-9
1,3-Dicaffeoylquinic acid	Phenolic acids	Phenolic acids	517.13	163.04	1	30964-13-7
Columbin	Terpenoids	Ditepenoids	359.15	175.11	3	546-97-4
Cirsimaritin	Flavonoids	Flavones	315.09	282.06	1	6601-62-3
Mitraphylline	Alkaloids	Plumerane	369.18	160.08	3	509-80-8
Guvacine	Alkaloids	Piperidine alkaloids	128.07	99.04	3	498-96-4
Chelerythrine	Alkaloids	Isoquinoline alkaloids	348.12	332.09	3	34316-15-9
2-Piperidone	Alkaloids	Piperidine alkaloids	100.08	56.05	1	675-20-7
beta-Asarone	Phenolic acids	Phenolic acids	209.12	179.07	1	2883-98-9
Artemisinate	Terpenoids	Sesquiterpenoids	235.17	189.16	3	80286-58-4
alpha-Narcotine	Alkaloids	Isoquinoline alkaloids	414.15	220.11	3	128-62-1
1-Monomyristin	Lipids	Glycerol ester	303.25	57.07	2	589-68-4
Berberrubine	Alkaloids	Isoquinoline alkaloids	322.11	307.09	3	15401-69-1
Germacrone	Terpenoids	Sesquiterpenoids	219.17	159.12	1	6902-91-6
Astrapterocarpan	Flavonoids	Isoflavones	301.11	167.08	2	73340-41-7
p-Methoxycinnamic acid ethyl ester	Phenolic acids	Phenolic acids	207.1	161.06	3	1929-30-2
Cinnamaldehyde	Phenolic acids	Phenolic acids	133.06	77.04	1	14371-10-9
Licochalcone B	Flavonoids	Chalcones	287.09	121.03	2	58749-23-8
3-Hydroxy-11-oxours-12-en-23-oic acid (11-Keto-beta-boswellic acid)	Terpenoids	Triterpene	471.346	265.144	3	17019-92-0
Curcumol	Terpenoids	Sesquiterpenoids	237.19	135.12	1	4871-97-0
5,7-Dihydroxy-2-methyl-4H-chromen-4-one	Others	Chromone	193.05	153.02	3	1013-69-0
Caryophyllene epoxide	Terpenoids	Sesquiterpenoids	221.19	147.12	1	1139-30-6
Methyl linolenate	Lipids	Free fatty acids	293.25	95.09	1	301-00-8
Safranal	Terpenoids	Monoterpenoids	151.11	81.07	3	116-26-7
Asarinin	Lignans and Coumarins	Lignans	355.12	135.04	1	133-04-0
Methysticin	Others	Others	275.09	159.05	3	495-85-2
Picroside I	Terpenoids	Monoterpenoids	493.17	131.05	1	27409-30-9
4',6,7-Trihydroxyisoflavone	Flavonoids	Isoflavones	271.06	215.07	2	17817-31-1
Artemetin (5-Hydroxy-3,3',4',6,7-pentamethoxyflavone)	Flavonoids	Flavonols	389.12	331.08	3	479-90-3
N-Benzyloleamide	Alkaloids	Alkaloids	402.33	402.33	3	883715-21-7
3-Acetyl-11-keto-beta-boswellic Acid	Terpenoids	Triterpene	513.36	307.15	2	67416-61-9
Brassinolide	Terpenoids	Terpene	481.35	315.23	3	72962-43-7
Acacetin-7-O-glucoside (Tilianin)	Flavonoids	Flavones	447.13	285.08	2	4291-60-5
Isohomogenol	Others	Others	179.107	123.044	1	93-16-3
Isoacetovanillone	Others	Ketone compounds	167.07	110.04	2	6100-74-9
Isoeugenol acetate	Phenolic acids	Phenolic acids	207.102	124.052	3	93-29-8
Barbaloin	Quinones	Anthraquinone	419.13	239.07	2	1415-73-2
Alpinetin	Flavonoids	Flavanones	271.1	167.05	3	36052-37-6
4'-Hydroxychalcone	Flavonoids	Chalcones	225.09	131.05	2	2657-25-2
N-Acetyl-L-phenylalanine	Amino acids and derivatives	Amino acids and derivatives	208.1	120.08	1	2018-61-3
Pectolinarin	Flavonoids	Flavones	623.2	315.1	2	28978-02-1
Diosmetin-7-O-Neohesperidoside (Neodiosmin)	Flavonoids	Flavones	609.18	301.08	1	38665-01-9
Alnustone	Others	Others	263.14	91.06	3	33457-62-4
Isoliquiritin	Flavonoids	Chalcones	419.13	257.09	1	5041-81-6
Irigenin	Flavonoids	Isoflavones	361.09	346.07	1	548-76-5
Eugenyl acetate	Phenolic acids	Phenolic acids	207.101	124.051	3	93-28-7
Homoplantaginin	Flavonoids	Flavones	463.13	301.07	3	17680-84-1
Vincosamide	Alkaloids	Plumerane	499.21	337.17	2	23141-27-7
Gelsempervine A	Alkaloids	Plumerane	383.2	351.17	1	865187-17-3
Deoxyvasicinone	Alkaloids	Alkaloids	187.09	145.08	3	530-53-0
Grossamide	Alkaloids	Phenolamine	625.26	325.11	2	80510-06-1
(S)-Coclaurine	Alkaloids	Isoquinoline alkaloids	286.14	107.05	1	486-39-5
Benzoylmesaconine	Alkaloids	Terpenoid alkaloids	590.3	540.26	3	63238-67-5
Piperlotine D	Alkaloids	Pyrrole alkaloids	292.15	91.07	3	958296-13-4
Aurantiamide acetate	Alkaloids	Alkaloids	445.21	224.11	1	56121-42-7
Piperlotine C; 1-(3,4,5-Trimethoxycinnamoyl)pyrrolidine	Alkaloids	Pyrrole alkaloids	292.15	91.07	3	886989-88-4
Cyclo(D-Val-L-Pro)	Amino acids and derivatives	Amino acids and derivatives	197.13	70.07	2	27483-18-7
Aurantiamide	Alkaloids	Alkaloids	403.2	117.07	2	58115-31-4
Cyclo(L-Ala-L-Pro)	Amino acids and derivatives	Amino acids and derivatives	169.1	70.07	1	36357-32-1
Ranaconitine	Alkaloids	Terpenoid alkaloids	601.31	583.3	3	1360-76-5
Mesaconitine	Alkaloids	Terpenoid alkaloids	632.31	572.29	3	2752-64-9
Rhyncophylline	Alkaloids	Plumerane	385.21	353.19	1	76-66-4
Synephrine	Alkaloids	Phenolamine	168.1	135.07	2	94-07-5
Hypecorinine	Alkaloids	Isoquinoline alkaloids	368.11	190.09	2	41787-57-9
Sinactine	Alkaloids	Isoquinoline alkaloids	340.16	192.11	2	38853-67-7
Thalifoline	Alkaloids	Isoquinoline alkaloids	208.1	151.08	2	21796-15-6
Dihydrocorynantheine	Alkaloids	Plumerane	369.22	174.09	3	4684-43-9
Lemannine	Alkaloids	Quinorisidine alkaloids	247.18	179.15	2	58480-54-9
Denudatine	Alkaloids	Plumerane	344.26	58.07	1	26166-37-0
Corydine	Alkaloids	Aporphine alkaloids	342.17	296.11	3	476-69-7
N-Feruloyltyramine	Alkaloids	Phenolamine	314.14	177.06	1	66648-43-9
12-Epinapelline	Alkaloids	Terpenoid alkaloids	360.25	342.25	3	110064-71-6
Isocorydine	Alkaloids	Aporphine alkaloids	342.17	279.11	3	475-67-2
8-Oxyberberine	Alkaloids	Isoquinoline alkaloids	352.12	337.1	2	549-21-3
Cyclo(D-Leu-L-Pro)	Amino acids and derivatives	Amino acids and derivatives	211.14	70.07	1	36238-67-2
Lysicamine	Alkaloids	Aporphine alkaloids	292.1	149.03	3	15444-20-9
Norchelerythrine	Alkaloids	Isoquinoline alkaloids	334.11	319.09	1	6900-99-8
Oxyepiberberine	Alkaloids	Isoquinoline alkaloids	352.12	306.09	2	19716-60-0
Bullatine A	Alkaloids	Terpenoid alkaloids	344.259	58.0652	1	1354-84-3
Corydalmine	Alkaloids	Isoquinoline alkaloids	342.17	296.1	3	30413-84-4
Dihydrosanguinarine	Alkaloids	Isoquinoline alkaloids	334.11	319.08	1	3606-45-9
Oxoglaucine	Alkaloids	Aporphine alkaloids	352.12	306.08	2	5574-24-3
Stepholidine	Alkaloids	Isoquinoline alkaloids	328.15	237.09	3	16562-13-3
13-Hydroxyoxyberberine	Alkaloids	Isoquinoline alkaloids	368.11	307.06	1	66408-27-3
(S)-Corytuberine	Alkaloids	Aporphine alkaloids	328.15	237.09	3	517-56-6
Isookanin	Flavonoids	Flavanones	289.07	163.04	1	1036-49-3
Carlinoside	Flavonoids	Flavones	581.15	545.13	2	59952-97-5
Cyclo(Pro-Pro)	Amino acids and derivatives	Amino acids and derivatives	195.11	70.06	1	6708-06-1
Isololiolide	Terpenoids	Terpene	197.12	133.1	1	38274-00-9
13(S)-Hydroxyoctadeca-9(Z),11(E)-dienoic acid (13-HODE)	Lipids	Free fatty acids	314.27	81.07	1	18104-45-5
Pyrocurzerenone	Terpenoids	Sesquiterpenoids	213.128	198.103	3	20013-75-6
Quercetin 3,4'-dimethyl ether	Flavonoids	Flavonols	331.08	316.06	2	33429-83-3
3'-Methoxydaidzein	Flavonoids	Isoflavones	285.08	270.05	1	21913-98-4
Secologanic acid	Terpenoids	Monoterpenoids	375.128	151.039	3	60077-46-5
Kaempferol-3-O-sambubioside	Flavonoids	Flavonols	581.15	287.06	2	27661-51-4
Licoisoflavanone	Flavonoids	Other Flavonoids	355.122	151.039	3	66067-26-3
3-Oxopomolic acid	Terpenoids	Triterpene	471.35	407.33	2	13849-90-6
3'-Methoxydaidzin	Flavonoids	Isoflavones	447.13	285.08	2	200127-80-6
Kaempferol-3-O-(6''-Rhamnosyl-2''-Glucosyl)Glucoside (Camelliaside A)	Flavonoids	Flavonols	757.22	287.06	1	135095-52-2
Quercetin-3-O-rutinoside-(1→2)-O-rhamnoside [Quercetin-3-O-(2G-alpha-L-rhamnosyl)-rutinoside]	Flavonoids	Flavonols	757.22	303.06	1	55696-57-6
Ombuin	Flavonoids	Flavonols	331.08	316.056	3	529-40-8
Licoflavone B	Flavonoids	Other Flavonoids	391.191	335.13	3	91433-17-9
Glabrol	Flavonoids	Flavanones	393.21	337.15	2	59870-65-4
Robinetin	Flavonoids	Flavonols	303.05	137.02	2	490-31-3
Licoflavone C	Flavonoids	Other Flavonoids	339.124	283.065	2	72357-31-4
Daphnin	Lignans and Coumarins	Coumarins	341.09	179.04	1	486-55-5
Isoformononetin	Flavonoids	Isoflavones	269.08	237.05	1	486-63-5
Acuminatin	Lignans and Coumarins	Lignans	341.18	188.08	1	41744-39-2
Quercetin-3,7-Di-O-glucoside	Flavonoids	Flavonols	627.15	303.05	2	6892-74-6
7-Oxodehydroabietic acid	Terpenoids	Ditepenoids	315.2	187.12	2	18684-55-4
N-Feruloyl-3-methoxytyramine	Alkaloids	Phenolamine	344.15	177.06	1	78510-19-7
Gancaonin N	Flavonoids	Isoflavones	369.134	313.079	3	129145-52-4
6-Hydroxykaempferol-3,6-O-diglucoside	Flavonoids	Flavonols	627.16	303.05	1	142674-16-6
Cinnamtannin A2	Tannins	Tannin	1155.27	579.15	2	86631-38-1
3,4,3'-Tri-O-methylellagic acid	Tannins	Tannin	345.06	330.04	2	1617-49-8
1-Methoxyindole-3-carbaldehyde	Alkaloids	Plumerane	176.071	144.046	3	67282-55-7
Flindersiachromone	Others	Chromone	251.11	160.06	2	61828-53-3
Neoeriocitrin	Flavonoids	Flavanones	597.18	289.07	1	13241-32-2
Dalbergin	Lignans and Coumarins	Coumarins	269.08	254.06	1	482-83-7
Sinapine	Alkaloids	Phenolamine	310.17	207.07	1	18696-26-9
Pectolinarigenin	Flavonoids	Flavones	315.09	300.07	1	520-12-7
Isocurcumenol	Terpenoids	Sesquiterpenoids	235.168	105.069	1	24063-71-6
Neocnidilide	Others	Lactones	195.14	79.05	2	4567-33-3
Karanjin	Flavonoids	Flavones	293.08	250.06	1	521-88-0
3',4',7-Trihydroxyisoflavone	Flavonoids	Isoflavones	271.06	225.06	1	485-63-2
Odoriflavene	Flavonoids	Flavones	301.11	135.04	1	101153-41-7
4'-Methoxyagarotetrol	Others	Chromone	349.128	121.065	3	123278-01-3
Fuzitine	Alkaloids	Alkaloids	342.17	265.09	1	142287-96-5
Phloroglucinol	Others	Others	127.04	81.03	1	108-73-6
5-Hydroxyconiferaldehyde	Others	Others	195.06	163.04	1	249647-14-1
(E)-12,13-dihydroxyoctadec-2-enoic acid	Lipids	Free fatty acids	315.25	81.07	1	-
Tigestol	Terpenoids	Ditepenoids	285.22	107.08	1	896-71-9
12-methyltetracyclo[8.3.1.02,5.07,12]tetradec-8-en-1-ol	Terpenoids	Sesquiterpenoids	219.17	121.1	1	-
(4R)-4-methyl-L-proline	Amino acids and derivatives	Amino acids and derivatives	130.09	56.05	1	23009-50-9
2,4b,8,8-tetramethyl-3,4,4a,5,6,7,8a,9-octahydro-1H-phenanthren-2-ol	Terpenoids	Sesquiterpenoids	263.24	81.07	1	-
4-[7-hydroxy-2,5,5,8a-tetramethyl-1,4,4a,5,6,7,8,8a-octahydronaphthalen-1-yl]butan-2-one	Terpenoids	Sesquiterpenoids	279.23	121.1	1	-
17-Methyl-Androstenone	Terpenoids	Ditepenoids	287.24	119.09	1	-
5-hydroxycyclohex-2-ene-1,4-dione	Others	Others	127.04	81.03	1	-
Piperundecalidine	Alkaloids	Alkaloids	368.22	135.04	1	88660-11-1
Piperchabamide B	Alkaloids	Alkaloids	370.24	135.04	1	-
Jasminodiol	Terpenoids	Monoterpenoids	185.12	121.1	1	-
2,2',4'-Trihydroxychalcone	Flavonoids	Chalcones	257.08	147.05	1	26962-50-5
Pyroglutamyl-Isoleucine	Amino acids and derivatives	Amino acids and derivatives	243.13	86.1	1	-
1,7-dihydroxyisoquinoline-5-carboxylic acid	Alkaloids	Alkaloids	206.05	132.04	2	-
2-(2-hydroxy-4-methylcyclohex-3-en-1-yl)propanoic acid	Terpenoids	Monoterpenoids	185.12	81.07	1	-
13-(1,3-benzodioxol-5-yl)-N-(2-methylpropyl)trideca-2,12-dienamide	Alkaloids	Alkaloids	386.27	135.04	1	-
Pipyahyine	Alkaloids	Alkaloids	384.25	135.05	1	838865-56-8
4-(1,2,4a,5-tetramethyl-2,3,4,7,8,8a-hexahydronaphthalen-1-yl)butan-2-one	Terpenoids	Sesquiterpenoids	263.24	95.09	1	-
(5E,8E,10E)-12-hydroxyheptadeca-5,8,10-trienoic acid	Lipids	Free fatty acids	281.21	57.03	2	50683-78-8
2,3-Dihydroxycyclopentaneundecanoic acid	Lipids	Free fatty acids	287.22	95.09	1	6938-15-4
3',4'-Dihydroxy-5,7-dimethoxyflavan	Flavonoids	Flavones	303.12	137.06	1	-
4-(3-Hydroxybut-1-en-1-yl)-3,5,5-trimethylcyclohex-2-en-1-ol	Terpenoids	Sesquiterpenoids	211.17	109.1	1	-
10-hydroxyoctadec-2-enoic acid	Lipids	Free fatty acids	299.26	71.09	1	-
(2E,4E,6E)-dodeca-2,4,6-trienoic acid	Lipids	Free fatty acids	195.14	81.07	2	-
beta-Apo-13-carotenone	Terpenoids	Sesquiterpenoids	259.21	119.09	1	1220-77-5
Tricholein	Alkaloids	Alkaloids	330.21	135.04	1	-
Sclerosporin	Terpenoids	Sesquiterpenoids	235.17	105.07	1	-
(9E)-undec-9-en-7-ynoic acid	Lipids	Free fatty acids	181.12	107.09	1	-
3,3,8,8-tetramethyltricyclo[5.1.0.02,4]oct-5-ene-5-propanoic acid	Others	Others	237.19	81.07	1	-
(7z)-N-(4'-hydroxyphenethyl)-3-methoxy-4-hydroxycinnamamide	Alkaloids	Phenolamine	314.14	177.06	1	-
kaempferol 3-O-(2''-O-malonyl)glucoside	Flavonoids	Flavonols	535.11	287.06	1	-
isoscutellarein 8-O-rhamnoside	Flavonoids	Flavones	433.12	287.06	1	-
6-Hydroxyluteolin 6,7-dimethyl ether 4'-glucoside	Flavonoids	Flavones	493.14	331.08	1	41087-98-3
8-Hydroxyluteolin 8-glucuronide	Flavonoids	Flavones	479.08	303.05	1	56324-52-8
Tricetin 3',4'-dimethyl ether 7-glucuronide	Flavonoids	Flavones	507.11	331.08	1	107668-76-8
Kaempferol 4'-rhamnoside	Flavonoids	Flavonols	433.11	287.06	1	-
Triphenylsilyl dimethylarsinoate	Flavonoids	Flavonols	773.22	465.1	1	128988-57-8
Helianthol A	Terpenoids	Sesquiterpenoids	221.19	95.09	1	72916-06-4
Kaempferide 3-rutinoside	Flavonoids	Flavonols	609.18	301.07	1	-
1-cyclohex-2-en-1-yl-1-phenylethanol	Terpenoids	Sesquiterpenoids	203.14	119.08	1	-
Dextropimaric acid	Terpenoids	Ditepenoids	277.22	93.07	1	-
6-(hydroxymethyl)-2,10,14-trimethylhexadeca-2,6,10,14-tetraene-1,16-diol	Terpenoids	Ditepenoids	323.26	135.12	1	-
2',4',7-trihydroxy-flavanone	Flavonoids	Flavanones	273.08	137.02	1	-
o-Hydroxyphenylpyruvic acid	Organic acids	Organic acids	181.05	107.05	2	-
3-Caffeoylquinic acid lactone	Phenolic acids	Phenolic acids	337.09	163.04	2	-
6,7-dimethoxy-9,10-dihydrophenanthren-4-ol	Others	Others	257.12	133.06	1	-
10-epi-Acor-3-en-5-one	Terpenoids	Sesquiterpenoids	219.17	145.1	1	-
7-ethenyl-1,1,4a,7-tetramethyl-3,4,4b,5,6,9,10,10a-octahydro-2H-phenanthrene-4,10-diol	Terpenoids	Ditepenoids	305.25	121.1	1	-
7-hydroxy-1-methylquinolinium	Alkaloids	Alkaloids	160.08	145.05	2	-
Asperpene C	Terpenoids	Sesquiterpenoids	251.16	119.08	1	-
Calenduloside E-2'-0-glucuronide	Terpenoids	Triterpene Saponin	809.43	439.36	1	-
Apigenin 7-methyl ether 5-glucoside	Flavonoids	Flavones	447.13	285.08	2	552-52-3
Scutellarein 7-(6''-malonylglucoside)	Flavonoids	Flavones	535.11	287.05	1	127350-67-8
kaempferol 5-O-beta-D-glucopyranoside	Flavonoids	Flavonols	449.11	287.06	1	-
Kaempferol 3-(2G-rhamnosylgentiobioside)	Flavonoids	Flavonols	757.22	287.05	1	55780-30-8
schizonepetoside D	Terpenoids	Monoterpenoids	331.18	151.11	1	-
N-(2-methylpropyl)dodeca-4,6-dienamide	Alkaloids	Alkaloids	252.23	57.07	1	-
1,3-dimethylisoquinoline	Alkaloids	Quinoline alkaloids	158.1	143.07	1	-
3'-O-Methylguanosine	Nucleotides and derivatives	Nucleotides and derivatives	298.11	152.06	1	-
4-Cadinen-11,12-diol	Terpenoids	Sesquiterpenoids	239.2	121.1	1	-
2,3-dihydroxycinnamic acid	Phenolic acids	Phenolic acids	181.05	117.03	1	31082-90-3
7-(hydroxymethyl)-2,3,3a,4,5,7a-hexahydro-1H-inden-4-ol	Terpenoids	Monoterpenoids	169.12	81.07	1	-
licodione	Others	Others	273.08	137.02	1	61153-76-2
(2-methylidenecyclohexyl)-(4-methylphenyl)methanol	Others	Others	217.16	105.07	1	-
Adenosine N1-oxide	Nucleotides and derivatives	Nucleotides and derivatives	284.1	152.06	1	-
Pyroglutamylleucine	Amino acids and derivatives	Amino acids and derivatives	243.13	86.1	1	-
8-methyltricyclo[6.3.1.02,5]dodecane-1,6-diol	Terpenoids	Sesquiterpenoids	211.17	109.1	1	-
1-Cinnamoylpiperidine	Alkaloids	Piperidine alkaloids	216.14	131.05	1	5422-81-1
1,10-Epoxycostunolide	Terpenoids	Sesquiterpenoids	249.148	203.108	3	29484-23-9
Dihydrocostunolide	Terpenoids	Sesquiterpenoids	235.17	105.07	1	2225-79-8
Scrophuloside A	Phenolic acids	Phenolic acids	475.16	147.04	3	886061-50-3
Ningposide C	Phenolic acids	Phenolic acids	353.12	147.05	3	254453-78-6
6'-O-Cinnamoyl Harpagide	Terpenoids	Monoterpenoids	495.18	167.07	3	1245572-24-0
Picroside II	Terpenoids	Monoterpenoids	513.16	163.04	3	-
Runanine	Alkaloids	Terpenoid alkaloids	374.2	257.12	3	100485-12-9
Prostephabyssine	Alkaloids	Terpenoid alkaloids	346.17	243.1	3	-
Delavaine	Alkaloids	Terpenoid alkaloids	358.16	269.08	3	-
(-)-Laudanidine	Alkaloids	Isoquinoline alkaloids	344.19	269.12	3	301-21-3
Longanone	Alkaloids	Terpenoid alkaloids	346.16	239.07	3	-
N-Methylcordalmine	Alkaloids	Alkaloids	356.19	296.1	3	-
Vallesiachotamine	Alkaloids	Plumerane	351.17	170.1	3	5523-37-5
Rhynchophyllionium A	Alkaloids	Plumerane	353.19	144.08	3	-
Mitraphyllic acid	Alkaloids	Plumerane	355.17	144.08	3	10126-00-8
Rhynchophyllionium B	Alkaloids	Plumerane	355.2	144.08	2	-
Rhynchophine	Alkaloids	Plumerane	675.25	337.15	3	-
Rhynchophylloside C	Alkaloids	Plumerane	531.2	369.16	3	-
Rhynchophylloside D	Alkaloids	Plumerane	693.25	531.2	3	-
Rhynchophylloside G	Alkaloids	Plumerane	839.31	677.26	2	-
Rhynchophylloside J	Alkaloids	Plumerane	499.21	337.15	2	-
Rhynchophylloside L	Alkaloids	Plumerane	691.23	529.18	3	-
Rhynchophylloside K	Alkaloids	Plumerane	529.18	367.13	3	-
Angustoline	Alkaloids	Plumerane	332.13	152.07	3	40041-95-0
Hirsutine N-oxide	Alkaloids	Plumerane	385.21	144.08	3	-
Mitraphylline N-oxide	Alkaloids	Plumerane	385.17	160.07	3	-
Neonaucleoside B	Alkaloids	Plumerane	943.33	781.28	3	-
18,19-Hydroxyvincosamide	Alkaloids	Plumerane	533.21	371.16	3	-
Brachystamide B	Alkaloids	Alkaloids	412.28	135.04	1	-
Brachyamide A	Alkaloids	Alkaloids	382.24	135.04	2	-
Retrofractamide C	Alkaloids	Alkaloids	330.21	135.05	1	96386-33-3
Retrofractamide A	Alkaloids	Alkaloids	328.19	135.04	1	94079-67-1
(S)-N-Methylcoclaurine	Alkaloids	Alkaloids	300.16	107.05	1	1472-62-4
N-[7'-(4'-Methoxyphenyl)ethyl]-2-methoxybenzamide	Alkaloids	Alkaloids	286.14	107.05	1	-
Desacetoxymatricarin	Terpenoids	Sesquiterpenoids	247.13	187.11	3	17946-87-1
Pechueloic acid	Terpenoids	Sesquiterpenoids	249.15	175.11	3	115473-63-7
3-Methoxytanapartholide	Terpenoids	Sesquiterpenoids	293.14	247.13	3	-
Hinokiol	Terpenoids	Ditepenoids	303.23	133.1	1	564-73-8
7,8-Epoxy-8-epi-loganic acid	Terpenoids	Sesquiterpenoids	375.129	154.061	3	-
Avicennol	Lignans and Coumarins	Coumarins	343.15	163.07	1	56110-68-0
Turmerone	Terpenoids	Sesquiterpenoids	219.17	159.12	1	82508-15-4
(4S,5S)-Germacrone-4,5-epoxide	Terpenoids	Sesquiterpenoids	235.17	161.1	3	92691-35-5
Luteolin 5-glucoside	Flavonoids	Flavones	449.11	287.06	1	20344-46-1
Herbacetin 4'-glucoside	Flavonoids	Flavonols	465.1	303.05	1	-
Kaempferol 3-O-gentiobioside	Flavonoids	Flavonols	611.16	287.06	2	22149-35-5
Quercetin 7-glucuronide	Flavonoids	Flavonols	479.08	303.06	1	38934-20-2
Dihydrodaidzin	Flavonoids	Flavanones	436.16	257.08	1	121927-96-6
6-Hydroxybiochanin A	Flavonoids	Isoflavones	301.07	286.05	1	-
Aureusidin 6-glucuronide	Flavonoids	Aurones	463.09	287.06	1	-
Abietal	Terpenoids	Ditepenoids	287.24	119.09	1	-
(2R,4R)-4-methylpyrrolidine-2-carboxylic acid	Alkaloids	Alkaloids	130.09	84.09	1	31137-95-8
Elliotinol	Terpenoids	Ditepenoids	289.25	289.25	1	10178-31-1
1-aminobenzocyclobutene	Alkaloids	Alkaloids	120.08	103.05	1	61599-85-7
5'-O-methyladenosine	Nucleotides and derivatives	Nucleotides and derivatives	282.12	136.06	1	139468-46-5
2-Oxo-2H-indole-3-acetic acid	Alkaloids	Alkaloids	190.05	144.04	1	-
Pyr-phe-OH	Amino acids and derivatives	Amino acids and derivatives	277.12	120.08	1	21282-12-2
3-Caffeoyl-1,5-quinolactone	Phenolic acids	Phenolic acids	337.09	163.04	2	-
4-Methylquinoline-2-carboxylic acid	Alkaloids	Quinoline alkaloids	188.07	142.06	2	40609-76-5
2-Methylpyrrolidine-2-carboxylic acid	Alkaloids	Alkaloids	130.09	84.09	1	16277-06-8
4,2',3',4'-Tetrahydroxychalcone	Flavonoids	Chalcones	273.07	153.02	1	-
Cauleslactone	Others	Lactones	233.15	187.15	1	63426-84-6
Neoabietic acid	Terpenoids	Ditepenoids	303.23	145.1	2	471-77-2
4,5-Dihydroxy-1,2-dimethoxy-7-methylanthracene-9,10-dione	Quinones	Anthraquinone	315.08	300.06	1	89701-79-1
Mikanifuran	Terpenoids	Ditepenoids	287.24	109.1	1	-
Cinnamophilin	Lignans and Coumarins	Lignans	345.17	137.06	1	154677-96-0
Sandaracopimarinal	Terpenoids	Ditepenoids	287.24	119.09	1	3855-14-9
2-(hydroxymethyl)pyridin-3-ol	Alkaloids	Alkaloids	126.06	108.05	1	-
1-β-D-Ribofuranosyl-2-oxo-4-imidazoline-4-carbaldehyde	Alkaloids	Alkaloids	245.08	113.03	1	-
4-Isopropylcinnamic acid	Phenolic acids	Phenolic acids	191.11	91.05	1	3368-21-6
Hamamelitannin	Phenolic acids	Phenolic acids	502.12	153.02	1	469-32-9
1,2,3-Tri-O-galloyl-β-D-glucose	Phenolic acids	Phenolic acids	654.13	153.02	1	-
Naringin chalcone	Flavonoids	Chalcones	581.19	273.07	1	-
Aureusidin 6-rhamnoside	Flavonoids	Aurones	433.11	287.06	1	-
12,13-Dehydrogeranylgeraniol	Terpenoids	Monoterpenoids	263.24	67.05	1	352274-18-1
Chromene-2,5-dione	Lignans and Coumarins	Coumarins	163.04	89.04	1	-
(S)-4-Aminovaleric acid	Alkaloids	Alkaloids	118.09	55.05	1	1558-59-4
7-Hydroxy-1-oxo-1,2-dihydroisoquinoline-5-carboxylic acid	Alkaloids	Alkaloids	206.04	160.04	1	-
5-hydroxymethylenefural	Others	Others	127.04	53.04	1	-
isoacolamone	Terpenoids	Sesquiterpenoids	221.19	147.12	1	39012-15-2
5-Methylnicotinic acid	Alkaloids	Alkaloids	138.05	92.05	1	-
1,5-dihydroxypentan-3-yl dihydrogen phosphate	Others	Others	200.04	98.97	1	-
2-[(2S)-1-methylpyrrolidin-2-yl]acetic acid	Alkaloids	Alkaloids	144.1	84.08	1	137693-28-8
Volkenin	Alkaloids	Alkaloids	288.11	108.04	1	-
4-Amino-6-hydroxypyrazolo[3,4-d]pyrimidine	Nucleotides and derivatives	Nucleotides and derivatives	152.06	135.03	1	-
2-(Hydroxymethyl)-3-pyridinol	Alkaloids	Alkaloids	126.06	53.04	1	-
Methylthioadenosine sulfoxide	Nucleotides and derivatives	Nucleotides and derivatives	314.09	136.06	2	3387-65-3
(7S)-bicyclo[4.2.0]octa-1,3,5-trien-7-amine	Alkaloids	Alkaloids	120.08	77.04	1	-
Indole-4-Carboxaldehyde	Alkaloids	Alkaloids	146.06	118.09	1	1074-86-8
Deoxoglycyrrhizin	Terpenoids	Triterpene Saponin	809.43	439.36	1	-
Aristelegone A	Terpenoids	Sesquiterpenoids	191.11	117.07	1	-
Farnesyl acetone	Terpenoids	Ditepenoids	263.24	81.07	1	1117-52-8
6-(alpha-D-glucosaminyl)-1D-myo-inositol	Others	Others	342.14	306.12	1	-
5-Formylbenzofuran	Others	Others	147.04	91.05	1	10035-16-2
Homobutein 4-glucoside	Flavonoids	Chalcones	449.141	287.055	3	-
Tributyl citrate	Organic acids	Organic acids	361.22	129.02	1	77-94-1
5-Hydroxycoumarin	Lignans and Coumarins	Coumarins	163.04	89.04	1	6093-67-0
Swertianin	Flavonoids	Other Flavonoids	275.06	260.03	2	20882-75-1
Lauramide	Lipids	Free fatty acids	200.2	57.07	2	1120-16-7
2,3-Dihydrobenzofuran	Others	Others	121.06	77.04	1	496-16-2
6Z,8E,10E,12Z-Octadecatetraenoic acid	Lipids	Free fatty acids	277.22	93.07	2	145178-65-0
Gluroside	Others	Others	333.15	135.08	3	55941-48-5
Deoxysappanone B	Flavonoids	Other Flavonoids	287.09	151.04	1	113122-54-6
phomophyllin E	Terpenoids	Sesquiterpenoids	249.15	115.06	2	-
taepeenin B	Terpenoids	Ditepenoids	313.18	253.16	3	-
taepeenin A	Terpenoids	Ditepenoids	327.19	267.17	3	-
Norcaesalpinin F	Terpenoids	Ditepenoids	391.18	329.14	3	-
Excavatolide W	Terpenoids	Ditepenoids	523.26	445.22	3	-
Neocaesalpin A	Terpenoids	Ditepenoids	467.23	329.17	3	-
Xi-Caesalpin	Terpenoids	Ditepenoids	433.22	313.18	1	79385-14-1
Caesalpine D	Terpenoids	Ditepenoids	473.22	293.15	2	-
Brazilein	Flavonoids	Other Flavonoids	285.08	151.04	3	600-76-0
caesalmin C	Terpenoids	Ditepenoids	475.23	295.17	2	-
Norcaesalpinin E	Terpenoids	Ditepenoids	377.2	299.17	1	-
taepeenin E	Terpenoids	Ditepenoids	341.18	309.15	3	-
Norcaesalpinin A	Terpenoids	Ditepenoids	419.21	309.15	2	-
1α-hydroxy-6-decaetoxysalpinin J	Terpenoids	Ditepenoids	479.23	309.15	1	-
Caesalbonducin GF	Terpenoids	Ditepenoids	473.22	293.15	2	-
Caesaldekarin E	Terpenoids	Ditepenoids	415.21	277.16	1	-
Isobonducellin	Flavonoids	Other Flavonoids	283.1	175.04	3	610778-85-3
8-methoxybonducellin	Flavonoids	Other Flavonoids	313.11	205.05	3	-
phomophyllin A	Terpenoids	Sesquiterpenoids	233.15	131.09	2	-
phomophyllin F	Terpenoids	Sesquiterpenoids	233.15	117.07	2	-
plorantinone D	Terpenoids	Sesquiterpenoids	251.16	119.09	2	-
vouacapenic acid	Terpenoids	Ditepenoids	317.21	253.19	3	-
2-Acetoxy-3-Deacetoxycaesaldekarin E	Terpenoids	Ditepenoids	415.21	277.16	1	-
taepeenin F	Terpenoids	Ditepenoids	343.19	283.17	2	-
taepeenin C	Terpenoids	Ditepenoids	343.19	283.17	2	-
taepeenin D	Terpenoids	Ditepenoids	385.2	265.16	1	-
phomophyllin G	Terpenoids	Sesquiterpenoids	233.15	93.07	1	-
Comazaphilone C	Others	Others	417.15	181.05	1	-
Dihydrocubebin	Lignans and Coumarins	Lignans	359.15	135.04	1	24563-03-9
N-benzoyl-2-aminoethyl-β-D-glucopyranoside	Alkaloids	Alkaloids	328.13	310.12	1	-
Uncarine A	Alkaloids	Plumerane	369.18	160.07	2	6899-73-6
Rhynchophyllic acid	Alkaloids	Plumerane	371.19	160.07	3	-
Quercetin-5-O-β-D-glucoside	Flavonoids	Flavonols	465.1	303.05	1	-
Gambireine	Alkaloids	Plumerane	383.19	160.07	3	-
Strictosamide	Alkaloids	Plumerane	499.21	337.16	2	23141-25-5
Gambirine	Alkaloids	Plumerane	385.21	160.07	3	29472-77-3
Garcimangosone D	Phenolic acids	Phenolic acids	393.11	231.06	3	-
Hypaphorine	Alkaloids	Plumerane	247.14	146.06	1	487-58-1
8-C-glucosyl-noreugenin	Others	Chromone	355.1	235.06	1	-
3-(3',4',5'-trimethoxyphenyl)-1,2-propanediol	Phenolic acids	Phenolic acids	243.12	181.08	1	-
Fragransin B3	Lignans and Coumarins	Lignans	405.19	251.12	1	-
Odoratisol A	Lignans and Coumarins	Lignans	357.17	203.1	1	891182-93-7
Verrucosin	Lignans and Coumarins	Lignans	345.16	221.11	1	-
erythro-2-(4-allyl-2,6-dimethoxyphenoxy)-1-(4-hydroxy-3-rnethoxyphenyl)propan-1-ol	Lignans and Coumarins	Lignans	389.19	203.1	1	-
Red-(7S,8R)-Δ8'-7-hydroxy-3,4,3',5'-tetramethoxy-8-oxo-4'-neolignan	Lignans and Coumarins	Lignans	389.19	203.1	1	-
malabaricone c	Lignans and Coumarins	Lignans	359.18	249.15	1	63335-25-1
malabaricone b	Lignans and Coumarins	Lignans	343.18	123.04	3	63335-24-0
Myristicin	Lignans and Coumarins	Lignans	193.08	165.09	2	607-91-0
Fragransin B1	Lignans and Coumarins	Lignans	405.19	251.12	1	-
(7S,7'R,8S,8'R)-4,4'-Dihydroxy-3,5,3'-trimethoxy-7,7'-epoxylignan	Lignans and Coumarins	Lignans	375.18	221.11	1	-
N-Methylcolchamine	Alkaloids	Alkaloids	386.2	329.14	2	7336-44-9
N-Caffeoylmethylgluconamide	Alkaloids	Phenolamine	372.13	163.04	1	-
(9R,13R)-10,11-dihydro-12-oxo-15-phytoenoic acid	Lipids	Free fatty acids	295.23	151.11	1	136845-14-2
2-(2-Ethynyl-2,4-cyclopentadien-1-ylidene)ethenol	Others	Alcohol compounds	131.05	103.05	1	393561-91-6
2-Ethynylbenzaldehyde	Others	Aldehyde compounds	131.05	77.04	1	38846-64-9
Streterpene C	Terpenoids	Sesquiterpenoids	271.23	69.07	1	-
(E)-4,8-dimethylnona-3,7-dienoic acid	Terpenoids	Monoterpenoids	183.14	95.09	1	459-85-8
9-cis-β-apo-13-carotenone	Terpenoids	Sesquiterpenoids	259.21	175.15	1	-
5-Galloylquinic acid	Phenolic acids	Phenolic acids	345.08	153.02	1	53584-43-3
2,5,8-trimethyldeca-2,4,7-triene-1,10-diol	Terpenoids	Monoterpenoids	228.2	95.09	1	-
Tributyl acetylcitrate	Others	Others	403.23	129.02	1	77-90-7
Momilactone C	Terpenoids	Ditepenoids	317.21	147.08	2	62394-07-4
4-[2-(1-methylethyl)aminoethyl]phenol	Alkaloids	Quinoline alkaloids	180.14	121.06	2	-
Xanthomicrol	Flavonoids	Flavones	345.1	312.06	2	16545-23-6
5-Hydroxy-3,7,3',4'-tetramethoxyflavone (Retusin)	Flavonoids	Flavones	359.11	344.09	1	1245-15-4
Dopamine 4-O-Glucoside	Alkaloids	Phenolamine	316.14	137.06	1	-
3-Methoxytyramine	Alkaloids	Phenolamine	168.1	91.05	2	554-52-9
5-Methoxytryptophol	Alkaloids	Plumerane	192.1	177.08	1	712-09-4
N-Acetylindole-3-carboxaldehyde	Alkaloids	Plumerane	188.07	118.07	1	22948-94-3
Di-p-coumaroylcaffeoyl Spermidine	Alkaloids	Phenolamine	600.27	454.24	1	-
Di-p-coumaroylferuloyl Spermidine	Alkaloids	Phenolamine	614.29	468.25	1	-
2-Ethynyl-5-methoxybenzo-1,4-quinone	Quinones	Quinones	163.04	77.04	1	82511-23-7
12-Oxo phytodienoic acid	Lipids	Free fatty acids	293.21	81.07	2	67204-66-4
3,3'-Oxydipropyl dibenzoate	Phenolic acids	Phenolic acids	343.15	163.07	1	94-51-9
Myristamide	Lipids	Free fatty acids	228.23	57.07	2	638-58-4
Glycidyl Linoleate	Lipids	Glycerol ester	337.27	263.24	2	24305-63-3
Dictyterpenoid B	Terpenoids	Ditepenoids	301.22	131.09	1	403805-74-3
14,15-Dihydroxy-1,2-Dinor-6,10-Phytadien-3-one	Terpenoids	Ditepenoids	297.24	121.1	1	81373-96-8
Ambliofuran	Terpenoids	Ditepenoids	287.24	81.07	1	76215-29-7
Ent-14,15-Dinor-3-Cleroden-3-one	Terpenoids	Ditepenoids	263.24	81.07	1	130466-21-6
Ent-14,15-Dinor-4(18)-Cleroden-13-ol	Terpenoids	Ditepenoids	265.25	69.07	1	199116-49-9
14,15-Dinor-8(17)-Labdene-3,13-diol	Terpenoids	Ditepenoids	281.25	81.07	1	246246-40-2
2-Hydroxy-14,15-Dinor-7-Labden-13-one	Terpenoids	Ditepenoids	279.23	81.07	1	-
Simirane B	Terpenoids	Ditepenoids	301.22	131.08	1	1346750-71-7
Caesaldekarin J	Terpenoids	Ditepenoids	343.19	283.17	2	218603-17-9
7,15-Isopimaradiene-3,18-diol	Terpenoids	Ditepenoids	305.25	119.09	1	117232-46-9
3-Isopropyl-6-Methyl-4,6-Heptadienoic Acid	Terpenoids	Monoterpenoids	183.15	95.09	1	54557-55-0
16-Kaurene-3,6-diol	Terpenoids	Ditepenoids	305.25	135.12	1	1002319-11-0
Epicandicandiol	Terpenoids	Ditepenoids	305.25	133.1	1	33769-62-9
Candol A	Terpenoids	Ditepenoids	289.25	95.09	1	53060-60-9
8(17),13(16),14-Labdatrien-18-Oic Acid	Terpenoids	Ditepenoids	303.23	257.23	1	-
7-Eperuen-15-Oic Acid	Terpenoids	Ditepenoids	307.26	81.07	1	15770-53-3
16,18-Aphidicolanediol	Terpenoids	Ditepenoids	307.26	149.13	1	240417-05-4
Eperuol	Terpenoids	Ditepenoids	263.24	81.07	1	87553-46-6
Boletinin D	Terpenoids	Ditepenoids	323.26	135.12	1	720694-62-2
1,3,7,11-Cembratetraen-13-ol	Terpenoids	Ditepenoids	289.25	149.13	1	81575-69-1
5-(2,5-Dihydro-3-Furanyl)-2-Methyl-3-Penten-2-ol	Terpenoids	Monoterpenoids	169.12	85.06	1	-
Paeonin B	Terpenoids	Monoterpenoids	359.13	179.07	1	1155280-58-2
Asperulogenin	Terpenoids	Monoterpenoids	197.08	109.06	1	1639418-29-3
2-Pinene-6,9-diol	Terpenoids	Monoterpenoids	169.12	81.07	1	-
7,8-Dehydroboschnialactone	Terpenoids	Monoterpenoids	153.09	91.05	1	188442-05-9
9-Hydroxy-4-Megastigmen-3-one O-(6-O-Malonyl-β-D-Glucopyranoside)	Terpenoids	Sesquiterpenoids	459.22	211.17	1	1007227-01-1
7-Hydroxy-3,7-Dimethyl-2,8-Nonadien-1,4-olide	Terpenoids	Monoterpenoids	197.12	133.1	1	193816-74-9
Halichamine	Terpenoids	Sesquiterpenoids	222.22	149.13	1	1319744-92-7
10,11-Epoxy-1,3(15),6-Farnesatriene	Terpenoids	Sesquiterpenoids	221.19	119.08	1	140671-28-9
Curcumafuranol	Terpenoids	Sesquiterpenoids	233.15	131.09	2	213830-96-7
7,8-Epoxy-13-Nor-1(10)-Eremophilen-11-one	Terpenoids	Sesquiterpenoids	221.15	147.12	1	352457-29-5
Agripilol D	Terpenoids	Sesquiterpenoids	271.23	69.07	1	1330065-50-3
4-Methyl-7-(1-Methylethenyl)-1-Azulenemethanol	Terpenoids	Sesquiterpenoids	213.13	165.07	1	113393-59-2
3(15)-Gymnomitren-1-one	Terpenoids	Sesquiterpenoids	219.17	81.07	1	118929-70-7
15-Hydroxy-4,11(13)-Eudesmadien-12-Oic Acid	Terpenoids	Sesquiterpenoids	251.16	145.1	1	100343-61-1
3-Oxo-1,4(15),11(13)-Eudesmatrien-12-Oic Acid	Terpenoids	Sesquiterpenoids	247.13	183.12	1	96861-60-8
9-Hydroxy-3,10(14),11-Germacratrien-15-al	Terpenoids	Sesquiterpenoids	235.17	161.13	1	314754-89-7
6-Methoxy-2,9-Humuladien-8-one	Terpenoids	Sesquiterpenoids	251.2	67.06	1	225243-71-0
Norsesquibenihiol	Terpenoids	Sesquiterpenoids	203.14	119.08	1	164124-40-7
4,10,14-Aromadendranetriol 10,14-Isopropylidene	Terpenoids	Sesquiterpenoids	295.23	81.07	1	939774-26-2
2,7(14),10-Bisabolatrien-15-al	Terpenoids	Sesquiterpenoids	219.17	159.12	1	147029-14-9
12-Hydroxy-2-Bisabolen-1-one	Terpenoids	Sesquiterpenoids	239.2	69.07	1	52589-23-8
(+)-(1R,3R,6S,7S,11R)-3,12-dihydroxy-alpha-muurolene	Terpenoids	Sesquiterpenoids	237.18	145.1	1	-
6,7-Dehydroartemisinic Acid	Terpenoids	Sesquiterpenoids	233.15	145.1	1	120193-24-0
α-Amorphenic Acid	Terpenoids	Sesquiterpenoids	233.15	187.15	1	69793-64-2
3,10(14)-Acoradien-15-Oic Acid	Terpenoids	Sesquiterpenoids	235.17	161.13	1	1357469-93-2
Dehydrochamaecynenol	Terpenoids	Sesquiterpenoids	203.14	105.07	1	20489-25-2
Alpha-Copaen-8-Ol	Terpenoids	Sesquiterpenoids	221.19	119.09	1	58569-25-8
3-O-Trans-Coumaroylmaslinic Acid	Terpenoids	Triterpene Saponin	619.4	437.34	1	35482-91-8
Licoricesaponin P2	Terpenoids	Triterpene Saponin	839.4	469.33	1	1916512-56-5
Afrormosin	Flavonoids	Isoflavones	299.09	284.07	1	550-79-8
2,6,10-Trimethyl-13-Propan-2-Yl cyclotetradeca-2,6,10,12-Tetraen-1-ol	Terpenoids	Ditepenoids	289.25	95.09	1	-
Cichoriin	Lignans and Coumarins	Coumarins	341.09	179.03	1	531-58-8
2-(3-Methylphenyl)Propan-2-Ol	Terpenoids	Monoterpenoids	151.11	91.05	1	-
18beta-Olean-12-ene-11-oxo-3beta,30-diol-3-O-beta-D-glucuronopyranosyl(1-2)beta-D-glucuronopyranoside	Terpenoids	Triterpene Saponin	809.43	439.35	1	134250-15-0
2-Methyl-6-(4-Methylene-2-Cyclohexen-1-Yl)-2-Heptenal	Terpenoids	Sesquiterpenoids	219.18	105.07	1	71939-69-0
13-Apo-beta-carotenone	Terpenoids	Sesquiterpenoids	259.2	175.15	1	-
(+)-exo-5-Hydroxycamphor	Terpenoids	Monoterpenoids	169.12	81.07	1	-
11α-Acetoxypregna-4,20-Dien-3-one	Steroids	Steroid	357.24	297.22	1	70165-44-5
Sapinsigin E	Terpenoids	Ditepenoids	299.2	145.1	1	-
12-Hydroxy-1(10)-Aromadendren-9-one	Terpenoids	Sesquiterpenoids	235.17	83.05	1	-
3-Hydroxy-1-Oxo-12-Oleanen-28-Oic Acid	Terpenoids	Triterpene	471.35	425.34	1	-
Uralsaponin U	Terpenoids	Triterpene Saponin	839.4	469.33	1	-
4(15),5E,10(14)-Germacratrien-1Alpha-ol	Terpenoids	Sesquiterpenoids	221.19	119.09	1	-
4-[3-(4,8-Dimethyl-3,7-Nonadienyl)-3-Methyloxiranyl]-2-Butanone	Terpenoids	Ditepenoids	279.23	81.07	1	115028-53-0
4-Ethenyl-4-Methyl-3-(Propan-2-Ylidene)Cyclohex-1-Ene	Terpenoids	Sesquiterpenoids	163.15	107.09	1	-
Chiloscyphone	Terpenoids	Sesquiterpenoids	219.17	121.06	1	-
3Î²-O-Trans-P-Coumaroylmaslinic Acid	Terpenoids	Triterpene Saponin	619.4	437.34	1	-
4-[(E,3R)-3-hydroxybut-1-enyl]-3,5,5-trimethylcyclohex-3-en-1-ol	Terpenoids	Sesquiterpenoids	211.17	109.1	1	-
2-methyl-6-(4-methylphenyl)hept-2-enoic acid	Terpenoids	Sesquiterpenoids	233.15	187.15	1	-
Antrodin D	Terpenoids	Sesquiterpenoids	237.22	55.05	1	-
3-oxolanost-7-en-26-oic acid	Terpenoids	Triterpene	457.36	421.35	1	-
Parishin B	Terpenoids	Sesquiterpenoids	247.13	187.11	2	174972-79-3
Rhynchophylloside I	Terpenoids	Monoterpenoids	547.23	385.18	1	-
Licorice-Saponin A3	Terpenoids	Triterpene Saponin	985.47	615.39	1	118325-22-7
Uralsaponin N	Terpenoids	Triterpene Saponin	839.41	469.33	1	-
2,6,10,14-tetramethylhexadeca-2,6,10,14-tetraene-1,4,16-triol	Terpenoids	Ditepenoids	323.26	135.12	1	-
2-isopropyl-3,4,8,9-tetramethyl-5-methylenecyclodeca-3,8-dien-1-ol	Terpenoids	Sesquiterpenoids	263.24	81.07	1	-
Irpexolaceus A	Terpenoids	Sesquiterpenoids	233.15	159.08	1	-
6-hydroxy-perillate	Terpenoids	Monoterpenoids	185.12	121.1	1	-
3-dehydrodeoxycholate	Steroids	Steroid	391.28	355.26	1	-
17beta-hydroxy-3-oxo-19-nor-5alpha-androst-1-ene	Steroids	Steroid	275.2	133.1	1	-
Rubochingoside G	Terpenoids	Ditepenoids	295.23	81.07	1	-
Procyanidin B5	Tannins	Proanthocyanidins	579.15	127.04	2	12798-57-1
6-Methoxycoumarin	Lignans and Coumarins	Coumarins	177.05	89.04	1	-
Procyanidin B6	Tannins	Proanthocyanidins	579.15	127.04	2	12798-58-2
8-Methoxycoumarin	Lignans and Coumarins	Coumarins	177.05	89.04	1	-
Procyanidin B7	Tannins	Proanthocyanidins	579.15	127.04	2	-
Procyanidin B8	Tannins	Proanthocyanidins	579.15	127.04	2	12798-60-6
2-g-linolenoyl-glycerol	Lipids	Glycerol ester	353.27	261.22	2	-
1-Linolenoylglycerol	Lipids	Glycerol ester	353.27	261.22	1	-
Nodulisporone	Quinones	Quinones	193.09	161.06	1	-
3-Hydroxyadamantane-1-carboxylic acid	Terpenoids	Monoterpenoids	197.12	133.1	1	42711-75-1
Santalol A	Terpenoids	Sesquiterpenoids	221.19	81.07	1	-
20-hydroxy-N-isopropylicosa-5,8,11-trienamide	Lipids	Free fatty acids	364.32	305.25	1	-
5,8-dimethoxy-3-methylnaphthalen-1-ol	Quinones	Quinones	219.1	189.09	1	50559-08-5
beta-Rotunol	Terpenoids	Sesquiterpenoids	235.17	93.07	1	24405-57-0
Hydroxystyrene	Others	Others	121.07	77.04	1	-
Caffeoylmethylgluconamide	Alkaloids	Alkaloids	372.13	163.04	1	-
2-Aminooctadecane-1,5,17-triol	Lipids	Sphingolipids	318.3	256.26	1	-
Dehydrophytosphingosine	Lipids	Sphingolipids	316.29	60.04	2	-
3-Succinoylpyridine	Alkaloids	Pyridine alkaloids	180.06	134.06	2	4192-31-8
6-ethyl-1,10-dimethoxy-5,6,6a,7-tetrahydro-4H-dibenzo[de,g]quinoline-2,9-diol	Alkaloids	Alkaloids	342.17	297.11	1	-
Thalictruberine	Alkaloids	Alkaloids	340.15	278.09	1	42971-15-3
Cephalanthrin A	Alkaloids	Alkaloids	309.09	263.08	2	-
(R)-Norcoclaurine	Alkaloids	Alkaloids	272.13	107.05	1	106032-53-5
Α-hydroxyquinoline	Alkaloids	Alkaloids	146.06	118.06	1	-
Dolaconine	Alkaloids	Alkaloids	420.28	360.26	3	82841-75-6
6-deoxydelpheline	Alkaloids	Alkaloids	434.29	434.29	2	-
Przewalstidine	Alkaloids	Alkaloids	743.36	372.18	3	-
Elatidine	Alkaloids	Alkaloids	480.3	480.3	3	-
Dehydrodelcosine	Alkaloids	Alkaloids	452.26	452.26	3	1361-18-8
Chasmaconitin	Alkaloids	Alkaloids	614.34	614.34	3	6846-46-4
Yunaconitine	Alkaloids	Terpenoid alkaloids	660.34	600.33	2	70578-24-4
Thalirugine	Alkaloids	Alkaloids	641.33	452.26	3	-
Chasmanthinine	Alkaloids	Alkaloids	640.35	580.33	3	-
Caryophyllenol II	Terpenoids	Sesquiterpenoids	221.19	119.08	1	32214-89-4
Methyl Hydroxycinnamate	Phenolic acids	Phenolic acids	179.07	119.05	2	80540-55-2
(3,5-dihydroxyphenyl)-(4-hydroxy-2,6-dimethoxyphenyl)methanone	Others	Ketone compounds	291.09	139.04	1	-
1,2,5,7,8-pentahydroxy-3-methylanthracene-9,10-dione	Quinones	Quinones	303.05	303.05	1	-
Gomisin L1 methyl ether	Lignans and Coumarins	Lignans	401.19	193.09	1	82467-51-4
Hinokinin	Lignans and Coumarins	Lignans	355.12	135.04	1	26543-89-5
Deoxygomisin A	Lignans and Coumarins	Lignans	401.2	193.09	1	69176-52-9
Acetophenone	Others	Others	121.06	103.05	1	98-86-2
2-methyl-1-nitronaphthalene	Others	Others	188.07	118.07	1	881-03-8
Phytosphingosine	Lipids	Sphingolipids	318.3	60.05	2	554-62-1
Lauryldiethanolamine	Others	Others	274.28	88.08	1	1541-67-9
LysoPC 16:0	Lipids	LPC	496.34	184.07	1	17364-16-8
10,14,16-Octadecatrien-12-Ynoic Acid	Lipids	Free fatty acids	275.2	133.1	2	-
9-Oxooctadeca-10,12-Dienoic Acid	Lipids	Free fatty acids	295.23	81.07	1	-
Linoleamide	Lipids	Free fatty acids	280.26	245.23	1	3999-01-7
Octadeca-2,9,12,15-tetraen-1-ol	Others	Others	263.24	81.07	1	-
Hexadecanamide	Alkaloids	Alkaloids	256.26	88.08	1	629-54-9
N-Methyl-2-pyrrolidinone	Others	Others	100.08	58.03	1	872-50-4
N6-Threonylcarbamoyladenosine	Nucleotides and derivatives	Nucleotides and derivatives	413.14	162.04	2	24719-82-2
Tetradecyldiethanolamine	Alkaloids	Alkaloids	302.3	88.08	2	18924-66-8
5-Methoxy-3-hydroxyindan-1-one	Others	Others	179.07	109.06	1	-
3-Hydroxy-3,7-dimethyl-2-benzofuran-1(3H)-one	Others	Others	179.07	151.04	2	7335-82-2
dryopteric acid	Others	Others	349.09	123.04	3	-
dryopteroside	Others	Others	535.2	277.11	3	-
3-hydroxy-6-(2-hydroxyethyl)-7-(hydroxymethyl)-5-methyl-2-methylidene-3H-inden-1-one	Others	Others	249.11	159.08	2	-
3-hydroxy-6-propyl-3H-2-benzofuran-1-one	Others	Others	193.09	105.07	2	-
leptorumol	Others	Others	207.07	164.05	3	-
Norpterosin C	Terpenoids	Sesquiterpenoids	221.12	175.07	3	-
Rhizophorin C	Others	Others	303.23	131.09	3	-
Cylindrene	Terpenoids	Sesquiterpenoids	233.15	175.11	3	158204-49-0
Shinanolone	Others	Others	193.09	118.04	1	-
Kaurane-16,17-diol	Terpenoids	Ditepenoids	307.26	81.07	3	16836-31-0
Albaspidin AP	Others	Others	419.17	223.1	3	-
Norflavaspidic acid PB	Others	Others	419.17	211.1	3	-
Albaspidin AB	Others	Others	433.19	223.1	3	-
3-(Cyclohexen-1-yl)-2-hydroxy-4a,5-dimethyl-2,3,4,5,6,7,8,8a-octahydronaphthalen-1-one	Others	Others	277.22	93.07	1	-
3-(Cyclohexen-1-yl)-2-hydroxy-4a,5-dimethyl-2,3,4,5,6,8a-hexahydronaphthalen-1-one	Others	Others	275.2	105.07	2	-
Albaspidin PP	Others	Others	433.19	211.1	3	-
albicanylacetate	Terpenoids	Sesquiterpenoids	265.22	81.07	3	-
N-Methyltyramine	Others	Others	152.11	121.06	1	370-98-9
9-Alpha-Ribofuranosyladenine*	Nucleotides and derivatives	Nucleotides and derivatives	268.1	136.06	1	-
8-Hydroxyquinoline	Alkaloids	Quinoline alkaloids	146.06	91.05	1	148-24-3
Epikatonic acid	Terpenoids	Triterpene	457.37	439.36	2	76035-62-6
Rhazicine	Alkaloids	Plumerane	369.18	160.07	2	-
19S-hydroxyapotacamine	Alkaloids	Plumerane	353.19	335.18	2	-
3,6-dimethoxyphenanthren-4-ol	Phenolic acids	Phenolic acids	255.1	107.05	3	481-81-2
Hydrocotarnine	Alkaloids	Isoquinoline alkaloids	222.11	144.08	3	550-10-7
1-(4-hydroxyphenyl)-7-methoxy-1,2,3,4-tetrahydroisoquinolin-8-ol	Alkaloids	Isoquinoline alkaloids	272.13	107.05	1	-
(R,S)-Coclaurine	Alkaloids	Isoquinoline alkaloids	286.14	107.05	3	15548-30-8
Nororientaline	Alkaloids	Isoquinoline alkaloids	316.15	192.1	3	-
Amurine	Alkaloids	Isoquinoline alkaloids	326.14	281.08	3	4984-99-0
(S)-Reticuline	Alkaloids	Isoquinoline alkaloids	330.17	192.11	1	3968-19-2
N-p-Coumaroyltyramine	Alkaloids	Phenolamine	284.13	121.06	3	36417-86-4
3,4-dimethoxy-[1,3]dioxolo[4',5':4,5]benzo[1,2-c]phenanthridine	Alkaloids	Isoquinoline alkaloids	334.1	319.09	1	-
16-R-E-isositsirikine	Alkaloids	Plumerane	355.2	144.08	2	-
Yohimbine	Alkaloids	Plumerane	355.2	144.08	2	146-48-5
Morphinone	Alkaloids	Isoquinoline alkaloids	284.13	178.05	3	467-02-7
Kopsinidine E	Alkaloids	Plumerane	369.18	351.17	1	-
Glaziovine	Alkaloids	Isoquinoline alkaloids	298.14	241.09	3	17127-48-9
3,4,11-trimethoxy-13-methyl-7,8,12b,13-tetrahydro-5h-6-azatetraphen-10-ol	Alkaloids	Isoquinoline alkaloids	356.19	192.1	1	-
Fumaricine	Alkaloids	Isoquinoline alkaloids	370.16	204.1	3	24181-77-9
3-Epi-Dihydrocorymine	Alkaloids	Plumerane	385.21	120.08	2	-
7-oxodihydrokarounidiol	Terpenoids	Triterpene	457.37	203.18	3	143183-47-5
Karounidiol	Terpenoids	Triterpene	441.37	413.35	3	118117-31-0
isokarounidiol	Terpenoids	Triterpene	441.37	413.34	3	-
Thebainone	Alkaloids	Isoquinoline alkaloids	300.16	164.07	2	467-98-1
Codeinone	Alkaloids	Isoquinoline alkaloids	298.14	283.12	3	467-13-0
1-[(4-methoxyphenyl)methyl]-1,2,3,4-tetrahydroisoquinoline-6,7-diol	Alkaloids	Isoquinoline alkaloids	286.14	107.05	1	-
Narcotoline	Alkaloids	Isoquinoline alkaloids	400.14	58.07	2	521-40-4
Ochotensine	Alkaloids	Isoquinoline alkaloids	352.15	320.09	3	4959-88-0
Adlumidine	Alkaloids	Isoquinoline alkaloids	368.11	307.07	2	-
Thalictricavine	Alkaloids	Isoquinoline alkaloids	354.17	190.09	3	-
(R)-N-Methylcoclaurine	Alkaloids	Isoquinoline alkaloids	300.16	107.05	1	5096-70-8
Cyclanoline	Alkaloids	Isoquinoline alkaloids	342.17	192.11	3	18556-27-9
Stephenanthrine	Alkaloids	Alkaloids	294.15	249.09	3	22108-99-2
pipercallosine	Alkaloids	Alkaloids	330.21	135.04	1	83029-39-4
Isostrychnine N-oxide	Alkaloids	Alkaloids	351.17	249.1	3	-
Momilactone A	Terpenoids	Ditepenoids	315.19	315.19	3	51415-07-7
Schisanhenol; Gomisin K3	Lignans and Coumarins	Lignans	403.21	181.08	1	69363-14-0
Kaempferol-4'-O-glucoside	Flavonoids	Flavonols	449.11	287.06	1	52222-74-9
Oleamide	Lipids	Free fatty acids	282.28	247.24	2	301-02-0
Isopimaradienol	Terpenoids	Ditepenoids	289.25	121.1	2	1686-64-2
Paulownin	Lignans and Coumarins	Lignans	371.11	151.07	3	13040-46-5
Homoarecoline	Alkaloids	Alkaloids	170.12	58.06	3	-
pseudocodeine	Alkaloids	Alkaloids	300.16	269.12	1	466-96-6
Laudanine	Alkaloids	Alkaloids	344.19	299.13	3	85-64-3
corytenchine	Alkaloids	Alkaloids	342.17	192.1	3	18090-68-1
tetrahydropalmatrubine	Alkaloids	Isoquinoline alkaloids	342.17	192.1	3	-
8-Hydroxydihydrochelerythrine	Alkaloids	Alkaloids	366.13	351.11	3	4070-42-2
berberrabine	Alkaloids	Alkaloids	322.11	307.09	3	-
cavidilinine	Alkaloids	Alkaloids	320.09	305.07	3	-
6-Oxochelerythrine	Alkaloids	Alkaloids	364.12	349.09	3	28342-33-8
spallidamine	Alkaloids	Alkaloids	392.11	332.09	1	-
Hydroxysanguinarine	Alkaloids	Alkaloids	348.09	333.07	2	548-30-1
6-Methoxy Dihydrosanguinarine	Alkaloids	Alkaloids	364.12	318.08	3	151890-26-5
norsanguinarine	Alkaloids	Alkaloids	318.08	260.07	2	522-30-5
dihydrochelilutine	Alkaloids	Alkaloids	380.15	365.13	3	-
Angoline	Alkaloids	Alkaloids	380.15	365.12	3	21080-31-9
arnotianamida	Alkaloids	Alkaloids	382.13	339.31	3	-
Fibraurin	Others	Others	373.13	261.08	3	25254-84-6
Quercetin 3-O-glucoside 7-O-xyloside	Flavonoids	Flavonols	597.15	303.05	1	-
N-cyclopentyl-4-(3,4-dimethoxyphenyl)buta-2,3-dienamide	Alkaloids	Alkaloids	288.15	203.07	2	-
3-(3,4,5-trimethoxyphenyl)propanoic acid	Others	Others	241.11	181.09	3	25173-72-2
Hydrastine	Alkaloids	Alkaloids	384.14	323.1	2	118-08-1
Piperettine	Alkaloids	Alkaloids	312.15	227.07	1	583-34-6
Chavicine	Alkaloids	Alkaloids	286.14	201.06	1	495-91-0
3-(4-hydroxy-3-methoxyphenyl)-1-(piperidin-1-yl)prop-2-en-1-one	Alkaloids	Alkaloids	262.14	145.03	2	-
7-(benzo[d][1,3]dioxol-5-yl)-N-cyclopentylhepta-2,4,6-trienamide	Alkaloids	Alkaloids	312.15	227.07	1	-
Methyl 3-(3,4,5-trimethoxyphenyl)propanoate	Others	Others	255.12	181.08	3	53560-25-1
N-(sec-butyl)tetradeca-2,4,8-trienamide	Alkaloids	Alkaloids	278.24	67.05	2	-
1-(Piperidin-1-yl)dec-2-en-1-one	Alkaloids	Alkaloids	238.21	86.1	3	147030-02-2
N-((9E,11E)-13-methylpentadeca-9,11-dien-1-yl)acetamide	Alkaloids	Alkaloids	280.25	67.05	1	-
1-(piperidin-1-yl)decan-1-one	Alkaloids	Alkaloids	240.22	86.1	3	5299-66-1
5-(benzo[d][1,3]dioxol-5-yl)-N-isobutylpent-4-enamide	Alkaloids	Alkaloids	276.16	135.04	1	-
5-(benzo[d][1,3]dioxol-5-yl)-N-((E)-pent-2-en-2-yl)pent-4-enamide	Alkaloids	Alkaloids	288.16	135.04	1	-
3,4-Methylenedioxycinnamaldehyde	Others	Aldehyde compounds	177.05	149.02	2	58095-77-5
Chavibetol(m-Eugenol)	Phenolic acids	Phenolic acids	165.09	124.05	1	501-19-9
N-Isobutyl-(2E,4E)-hexadeca-2,4-dienamide	Alkaloids	Alkaloids	308.29	97.1	1	54794-69-3
5-(2h-1,3-benzodioxol-5-yl)-1-(pyrrolidin-1-yl)penta-2,4-dien-1-one	Alkaloids	Alkaloids	272.13	201.06	1	-
-6-(benzo[d][1,3]dioxol-5-yl)-1-(2,3-dihydro-1H-pyrrol-1-yl)hexa-3,5-dien-2-one	Alkaloids	Alkaloids	284.13	201.05	1	-
Acetyl Resveratrol	Others	Stilbene	271.09	137.06	2	-
pipercyclobutanamide A	Alkaloids	Alkaloids	571.28	286.14	1	-
5-hydroxyl-3',4',7,8-tetramethoxyflavone	Flavonoids	Flavones	359.11	344.09	3	13003-74-2
5-(2h-1,3-benzodioxol-5-yl)-n-(sec-butyl)penta-2,4-dienamide	Alkaloids	Alkaloids	274.14	201.05	1	-
(3E,6E)-N-(cyclopentylmethyl)-7-(3-methoxyphenyl)-5-oxohepta-3,6-dienamide	Alkaloids	Alkaloids	328.19	131.05	1	-
3-prop-2-enylbenzene-1,2-diol(Allylpyrocatechol)	Phenolic acids	Phenolic acids	151.08	123.05	2	12408-12-7
dipiperamide E	Alkaloids	Alkaloids	571.28	286.14	1	-
2,4,5-Trimethoxystyrene	Others	Others	195.1	135.08	3	17598-03-7
5-(benzo[d][1,3]dioxol-5-yl)-N-isobutylpenta-2,4-dienamide	Alkaloids	Alkaloids	274.14	201.05	1	-
pipernonaline	Alkaloids	Alkaloids	342.2	135.04	1	88660-10-0
3-(benzo[d][1,3]dioxol-5-yl)-N-benzylpropanamide	Alkaloids	Alkaloids	284.13	135.05	2	-
isopellitorine	Alkaloids	Alkaloids	224.2	168.14	1	-
N-isopentyl-12-phenyldodecanamide	Alkaloids	Alkaloids	346.31	86.1	3	-
achilleamide	Alkaloids	Alkaloids	236.2	86.1	2	-
N-(sec-butyl)tetradec-2-enamide	Alkaloids	Alkaloids	282.28	226.21	1	-
11-(benzo[d][1,3]dioxol-5-yl)-1-(pyrrolidin-1-yl)undeca-9,10-dien-1-one	Alkaloids	Alkaloids	356.22	135.04	1	-
N-Isobutyl Decanamide	Alkaloids	Alkaloids	228.23	228.24	2	73785-31-6
11-(benzo[d][1,3]dioxol-5-yl)-1-(pyrrolidin-1-yl)undeca-2,10-dien-1-one	Alkaloids	Alkaloids	356.22	135.04	1	-
10,11-Dihydropipercide	Alkaloids	Alkaloids	358.24	135.04	1	75022-26-3
Dodecadienoic acid isobutylamide	Alkaloids	Alkaloids	252.23	252.23	2	-
2,2-dimethylchromene-6-carboxylic acid	Others	Others	205.09	149.02	1	34818-56-9
Octadecadienamide	Alkaloids	Alkaloids	280.26	81.07	1	-
Octadec-2-enamide	Alkaloids	Alkaloids	282.28	69.07	1	-
1-(piperidin-1-yl)octadeca-2,4,14-trien-1-one	Alkaloids	Alkaloids	346.31	346.3	2	144525-15-5
N-(2-Methylpropyl)octadeca-2,4,12-trienamide	Alkaloids	Alkaloids	334.31	334.31	1	151391-69-4
N-(12-methyltetradecyl)propionamide	Alkaloids	Alkaloids	284.3	88.08	1	-
1-pyrrolidin-1-ylhexadecan-1-one	Alkaloids	Alkaloids	310.31	310.31	2	70974-48-0
1-(piperidin-1-yl)hexadec-2-en-1-one	Alkaloids	Alkaloids	322.31	322.31	1	-
pipericine	Alkaloids	Alkaloids	336.33	280.26	1	-
Icosa-2,4,6-trienamide	Alkaloids	Alkaloids	306.27	124.08	2	-
m-Aminophenylacetylene	Alkaloids	Alkaloids	118.06	91.05	1	54060-30-9
coriandrone A	Lignans and Coumarins	Coumarins	293.14	257.12	3	139906-03-9
coriandrone B	Lignans and Coumarins	Coumarins	293.14	257.12	3	139906-04-0
coriandrin	Lignans and Coumarins	Coumarins	231.07	201.02	3	116408-80-1
Corypalline	Alkaloids	Isoquinoline alkaloids	194.12	151.07	2	450-14-6
cyclo-(Gly-Phe)	Amino acids and derivatives	Amino acids and derivatives	205.1	146.06	1	10125-07-2
Cularine	Alkaloids	Alkaloids	342.17	192.1	3	479-39-0
yuziphine	Alkaloids	Alkaloids	300.16	121.07	3	64091-05-0
Biochanin A 7-O-(6-O-malonyl-beta-D-glucoside)	Flavonoids	Isoflavones	533.13	285.07	2	34232-17-2
7,8-Dihydroxy-4'-methoxyisoflavone	Flavonoids	Other Flavonoids	285.08	253.05	1	-
6-Ethylmorphine	Alkaloids	Alkaloids	314.17	269.12	1	-
Liquiritigenin-7,4'-O-diglucoside	Flavonoids	Flavanones	581.19	257.08	3	-
3',4'-Dihydroxy-7,5'-dimethoxyflavone	Flavonoids	Flavones	315.09	282.06	1	-
5-Hydroxy-7,8,2',6'-Tetramethoxyflavone (Altisin)	Flavonoids	Flavones	359.11	326.08	1	-
1,7-Bis(4-hydroxyphenyl)hept-6-en-3-one	Others	Ketone compounds	297.15	133.06	3	1251830-57-5
Demethyl Curcumin	Others	Ketone compounds	355.12	177.05	3	149732-51-4
1-(4-hydroxy-3-methoxyphenyl)-5-(4-hydroxyphenyl)penta-1,4-dien-3-one	Others	Ketone compounds	297.11	147.04	3	148625-88-1
methyl secologanol	Terpenoids	Monoterpenoids	391.159	179.071	3	-
tetrahydrobisdemethoxycurcumin	Phenolic acids	Phenolic acids	313.14	107.05	3	-
mono-O-methylcurcumin	Others	Ketone compounds	383.15	177.05	3	-
6'-(3,4-di-Hydroxybenzoyl)Loganin	Terpenoids	Monoterpenoids	527.175	267.084	3	-
Coryneine	Alkaloids	Alkaloids	196.13	137.06	3	7224-66-0
Bakankoside	Terpenoids	Ditepenoids	358.15	196.1	3	1398-17-0
Indole-3-carbonyl nitrile	Alkaloids	Alkaloids	171.06	116.05	3	-
Normorphine	Alkaloids	Alkaloids	272.13	107.05	1	466-97-7
2-Oxo-1,2-dihydroquinoline-4-carboxylate	Alkaloids	Alkaloids	190.05	144.04	1	-
Deoxyloganin	Terpenoids	Sesquiterpenoids	375.165	195.102	3	26660-57-1
Heterocodeine	Alkaloids	Alkaloids	300.16	237.09	1	639-47-4
Norcodeine	Alkaloids	Alkaloids	286.15	107.05	1	467-15-2
Robinetinidol-(4alpha->8)-catechin-(6->4alpha)-robinetinidol	Flavonoids	Flavanols	867.21	577.13	2	85820-29-7
Gambiriin B1	Flavonoids	Flavanols	563.15	273.08	1	-
Atisine	Alkaloids	Alkaloids	344.26	171.11	3	466-43-3
Bracteoline	Alkaloids	Alkaloids	328.16	265.09	1	25651-04-1
6-Acetylmorphine	Alkaloids	Alkaloids	328.15	282.09	1	2784-73-8
Amurensine	Alkaloids	Isoquinoline alkaloids	326.14	178.09	3	10481-92-2
(S)-cis-N-Methylstylopine	Alkaloids	Alkaloids	338.138	190.087	3	-
Rhoeadine	Alkaloids	Isoquinoline alkaloids	384.15	204.1	3	2718-25-4
(S)-cis-N-Methylcanadine	Alkaloids	Alkaloids	354.17	190.1	3	-
Dodecanamide	Alkaloids	Alkaloids	200.2	88.07	2	-
Matricin	Terpenoids	Ditepenoids	307.15	247.13	3	29041-35-8
Cannabisin G	Alkaloids	Alkaloids	625.25	488.17	1	-
(-)-Variabilin	Flavonoids	Isoflavones	301.11	135.04	1	3187-52-8
Curcumenone	Terpenoids	Sesquiterpenoids	235.17	151.12	1	100347-96-4
Furanogermenone	Terpenoids	Ditepenoids	233.15	135.09	1	81678-18-4
(4S,5S)-(+)-Germacrone 4,5-epoxide	Terpenoids	Ditepenoids	235.17	121.1	1	-
Zerumbone	Terpenoids	Ditepenoids	219.17	109.1	3	471-05-6
Chrysantherol	Terpenoids	Ditepenoids	235.17	159.12	2	-
Galanolactone	Terpenoids	Ditepenoids	319.23	189.16	2	115753-79-2
3-Methylgalangin	Flavonoids	Other Flavonoids	285.07	242.06	3	-
Cyanidin 3-O-glucoside	Flavonoids	Anthocyanidins	449.11	287.06	3	47705-70-4
Kaempferol-3-O-robinobioside(Biorobin)	Flavonoids	Flavonols	595.17	287.06	1	17297-56-2
7,4'-Dihydroxydihydroflavonoids	Flavonoids	Flavanones	257.08	137.02	1	-
Isorhamnetin 3-O-glucoside	Flavonoids	Flavonols	479.12	317.07	1	5041-82-7
Leucopelargonidin; 3,4,5,7,4'-Pentahydroxyflavan	Others	Others	291.09	123.04	3	520-17-2
Vicenin-2	Flavonoids	Flavones	595.17	427.1	1	23666-13-9
Quercetin-3-O-(6''-O-arabinosyl)glucoside	Flavonoids	Flavonols	597.14	303.05	1	-
Quercetin-7-O-rutinoside	Flavonoids	Flavonols	611.16	303.05	2	147714-62-3
Syringetin-3-O-glucoside	Flavonoids	Flavonols	509.13	347.08	3	40039-49-4
[6]-Gingerdiol 5-acetate	Phenolic acids	Phenolic acids	339.21	137.06	3	143519-16-8
Methyl-[8]-gingerol	Phenolic acids	Phenolic acids	337.25	137.06	3	-
Acetoxy-[6]-gingerol	Phenolic acids	Phenolic acids	337.2	137.06	3	-
Methyl [6]-Gingerdiol 5-acetate	Phenolic acids	Phenolic acids	353.23	151.08	3	-
Methyl [6]-Gingerdione	Phenolic acids	Phenolic acids	307.19	177.09	3	-
Methyl [6]-Gingerdiol 3-acetate	Phenolic acids	Phenolic acids	353.23	151.07	3	-
Methyl acetoxy-[6]-gingerol	Phenolic acids	Phenolic acids	351.22	151.08	3	-
1-Dehydro-[6]-gingerdione	Phenolic acids	Phenolic acids	291.16	177.06	3	-
1-Dehydro-[10]-gingerdione	Phenolic acids	Phenolic acids	347.22	177.05	3	82206-04-0
1-Dehydro-[8]-gingerdione	Phenolic acids	Phenolic acids	319.19	177.05	3	77334-08-8
1-Dehydro-[12]-gingerdione	Phenolic acids	Phenolic acids	375.25	177.05	3	-
simmondsin	Others	Others	376.16	214.11	1	51771-52-9
Retronecine	Alkaloids	Pyrrole alkaloids	156.1	110.07	2	480-85-3
Saponarin	Flavonoids	Flavones	595.17	433.11	2	20310-89-8
Eupatorium adenophora B	Terpenoids	Sesquiterpenoids	237.18	121.07	1	-
Anhydrosecoisolariciresinol (AHS)	Lignans and Coumarins	Lignans	345.17	137.06	1	29388-33-8
3,22-Dihydroxy-11-oxoolean-12-en-30-oic acid gamma-lactone (Glabrolide)	Terpenoids	Triterpene	469.33	393.33	3	10401-33-9
licorice-saponin G2	Terpenoids	Triterpene Saponin	839.41	469.33	1	118441-84-2
glycyrrhetic acid monoglucuronide	Terpenoids	Triterpene Saponin	647.38	453.34	3	34096-83-8
uralsaponin W	Terpenoids	Triterpene Saponin	807.41	437.34	3	1616062-88-4
uralsaponin V	Terpenoids	Triterpene Saponin	807.41	437.34	3	1616062-87-3
licorice-saponin J2	Terpenoids	Triterpene Saponin	825.43	455.35	2	134250-13-8
uralsaponin C	Terpenoids	Triterpene Saponin	825.43	455.35	2	1262326-46-4
licorice-saponin P2	Terpenoids	Triterpene Saponin	839.4	469.33	1	-
licorice-saponin Q2	Terpenoids	Triterpene Saponin	839.4	469.33	1	-
30-hydroxy glycyrrhizin	Terpenoids	Triterpene Saponin	809.43	439.36	1	-
Dendronobilin I	Terpenoids	Sesquiterpenoids	295.23	179.14	1	-
2β,5α-Dihydroxyisocostic acid	Terpenoids	Sesquiterpenoids	267.16	119.08	3	-
2β,3α-Dihydroxycostic acid	Terpenoids	Sesquiterpenoids	267.16	119.08	3	-
9β-Hydroxy-2-oxoisocostic acid	Terpenoids	Sesquiterpenoids	265.14	143.08	3	-
2α-Hydroxycostic acid	Terpenoids	Sesquiterpenoids	251.16	159.12	3	-
1β-Hydroxycostic acid	Terpenoids	Sesquiterpenoids	251.16	119.08	2	-
teucrenone	Terpenoids	Sesquiterpenoids	235.17	177.13	3	152511-43-8
7-epi-teucrenone	Terpenoids	Sesquiterpenoids	235.17	119.09	3	-
Ligucyperonol	Terpenoids	Sesquiterpenoids	235.17	105.07	1	105108-20-1
11-hydroxy-3-oxo-4(5),6(7)-diene-eudesman-12-ol	Terpenoids	Sesquiterpenoids	235.17	119.09	1	-
Isocyperol	Terpenoids	Sesquiterpenoids	221.19	147.12	1	20085-00-1
(1R,4aR,7R,8aR)-1,4a,8a-trimethyl-7-(prop-1-en-2-yl)-deca-hydronaphthalen-1-ol	Terpenoids	Sesquiterpenoids	221.19	105.07	1	-
Humula-3(12),7(13),9(E)-triene-2,6-diol	Terpenoids	Sesquiterpenoids	237.18	159.12	1	-
Oxyphyllone C	Terpenoids	Sesquiterpenoids	221.15	107.09	1	-
oxyphyllone F	Terpenoids	Sesquiterpenoids	181.12	121.1	1	-
Quercetin 3-O-rhamnoside 7-O-glucoside	Flavonoids	Flavonols	611.16	303.05	2	-
Turanose	Others	Saccharides	365.11	203.05	2	547-25-1
Isovitexin 2''-O-arabinoside	Flavonoids	Flavones	565.15	433.11	1	-
Kaempferol 3-O-rhamnoside-7-O-glucoside	Flavonoids	Flavonols	595.17	287.06	1	-
4-Hydroxy-L-tryptophan	Amino acids and derivatives	Amino acids and derivatives	221.09	130.06	2	25242-90-4
6-Deoxy-6-sulfo-D-glucono-1,5-lactone	Others	Lactones	243.02	225.01	1	-
Imperatorin	Lignans and Coumarins	Coumarins	271.1	203.03	3	482-44-0
demethylsecologanol	Terpenoids	Monoterpenoids	377.144	179.07	3	-
Delphinidin 3,5,3'-triglucoside	Flavonoids	Anthocyanidins	789.21	303.05	3	-
Cyanidin-3-O-sophoroside-5-O-glucoside	Flavonoids	Anthocyanidins	773.21	287.06	3	47888-56-2
Senkyunolide C	Others	Lactones	205.09	149.02	1	-
γ-Glu-Leu	Amino acids and derivatives	Amino acids and derivatives	261.14	86.1	1	2566-39-4
Daidzein-7-O-Glucoside-4'-O-Apioside	Flavonoids	Isoflavones	549.16	255.07	2	108069-01-8
5-hydroxy-7-(4-hydroxyphenyl)-1-phenyl-3-heptanone	Others	Ketone compounds	299.17	133.07	3	83161-96-0
7-(4-Hydroxyphenyl)-1-phenyl-4-hepten-3-one	Others	Ketone compounds	281.15	107.05	3	100667-52-5
1,7-diphenyl-4-hepten-3-one	Others	Ketone compounds	265.16	91.06	3	79559-59-4
Pseudobaptigenin	Flavonoids	Isoflavones	283.06	225.05	1	90-29-9
7,4'-Di-O-methyldaidzein	Flavonoids	Isoflavones	283.1	268.07	2	1157-39-7
saffloquinoside A	Flavonoids	Chalcones	595.17	433.11	3	-
6-Hydroxykaempferol-3-O-rutinoside-6-O-glucoside	Flavonoids	Flavonols	773.21	303.05	1	-
6-Hydroxykaempferol-6,7-O-diglucoside	Flavonoids	Flavonols	627.16	303.05	1	-
5,7,8-Tetrahydroxy-6-methoxyflavone	Flavonoids	Flavones	301.07	286.05	1	-
saffloquinoside E	Flavonoids	Chalcones	615.17	289.07	3	-
6,7,8-Tetrahydroxy-5-methoxyflavone	Flavonoids	Flavones	301.07	286.05	1	-
Vidarabine	Nucleotides and derivatives	Nucleotides and derivatives	268.11	136.06	1	5536-17-4
2-Hydroxyl emodin-1-methyl ether	Quinones	Anthraquinone	301.07	258.05	3	346434-45-5
Acacetin-7-O-neohesperidoside	Flavonoids	Flavones	593.19	285.08	1	20633-93-6
l-desmethylaurantio-obtusin	Quinones	Quinones	317.07	302.04	3	-
1-Desmethylobtusin	Quinones	Anthraquinone	331.08	298.05	3	-
1,3-dihydroxy-6-methoxy-7-methylanthraquinone	Quinones	Anthraquinone	285.07	270.05	3	-
Chryso-obtusin	Quinones	Anthraquinone	359.11	326.08	3	70588-06-6
1-Desmethylchryso-obtusin	Quinones	Anthraquinone	345.1	312.06	3	90985-58-3
Chrysosplenol D	Flavonoids	Flavonols	361.09	346.07	2	14965-20-9
4,5-Dehydro-L-leucine	Amino acids and derivatives	Amino acids and derivatives	130.09	84.08	1	-
Acetyl-11-keto-beta-boswellic acid	Terpenoids	Triterpene	513.36	307.15	2	-
3-Hydroxylup-20(29)-en-24-oic acid	Terpenoids	Triterpene	457.37	439.36	2	-
Isomasticadienolalic acid	Terpenoids	Triterpene	485.32	233.15	3	-
Urs-12-en-3,11-dione (11-Keto-α-amyrenone)	Terpenoids	Triterpene	439.36	201.16	2	-
9-Arabinosyladenine	Nucleotides and derivatives	Nucleotides and derivatives	268.11	136.07	1	-
Aesculitannin B	Tannins	Tannin	865.19	713.15	2	-
6-Demethoxycapillarisin	Others	Chromone	287.06	195.03	3	61854-36-2
Capillarisin	Others	Chromone	317.07	302.04	3	56365-38-9
Coniferyl aldehyde	Others	Aldehyde compounds	179.07	91.06	1	20649-42-7
Orobol	Flavonoids	Isoflavones	287.06	241.05	2	480-23-9
LysoPC 18:0	Lipids	LPC	524.37	184.07	1	19420-57-6
Nicotinamide	Others	Vitamin	123.06	80.05	1	98-92-0
Riboflavin	Others	Vitamin	377.15	243.09	1	83-88-5
L-Tyrosine	Amino acids and derivatives	Amino acids and derivatives	182.08	136.08	1	60-18-4
Cytosine	Nucleotides and derivatives	Nucleotides and derivatives	112.05	95.02	2	71-30-7
L-Valine	Amino acids and derivatives	Amino acids and derivatives	118.09	72.08	1	72-18-4
L-Arginine	Amino acids and derivatives	Amino acids and derivatives	175.12	116.07	1	74-79-3
Eugenol	Others	Others	165.09	105.07	1	97-53-0
Cucurbitacin B	Terpenoids	Triterpene	559.33	518.28	3	6199-67-3
4-Guanidinobutanoate	Organic acids	Organic acids	146.09	87.04	2	463-00-3
Isoeugenol	Others	Others	165.09	105.07	1	97-54-1
Oleoylethanolamide	Alkaloids	Alkaloids	326.31	62.06	1	111-58-0
Fraxetin	Lignans and Coumarins	Coumarins	209.04	149.02	2	574-84-5
Scoparone	Lignans and Coumarins	Coumarins	207.07	151.08	3	120-08-1
Sophocarpine	Alkaloids	Quinorisidine alkaloids	247.18	136.08	2	145572-44-7
Matrine	Alkaloids	Quinorisidine alkaloids	249.2	148.11	3	519-02-8
Gramine	Alkaloids	Plumerane	175.12	130.07	3	87-52-5
Sophoridine	Alkaloids	Quinorisidine alkaloids	249.2	150.09	1	6882-68-4
Orientin	Flavonoids	Flavones	449.11	299.05	1	28608-75-5
Hydroxygenkwanin	Flavonoids	Flavones	301.07	258.05	1	20243-59-8
Pantothenate	Others	Vitamin	220.12	90.05	1	79-83-4
Berberine	Alkaloids	Isoquinoline alkaloids	336.12	278.08	3	2086-83-1
Sweroside	Terpenoids	Monoterpenoids	359.13	197.08	2	14215-86-2
Dehydrocostus lactone	Terpenoids	Sesquiterpenoids	231.14	185.13	1	477-43-0
Chrysophanol	Quinones	Anthraquinone	255.07	181.03	3	481-74-3
Isofraxidin	Lignans and Coumarins	Coumarins	223.06	190.03	2	486-21-5
Angelicin	Lignans and Coumarins	Coumarins	187.04	131.05	3	523-50-2
Glycyrin	Lignans and Coumarins	Lignans	383.15	299.09	3	66056-18-6
Isomedicarpin	Flavonoids	Isoflavones	271.1	167.07	3	74560-05-7
Licoricidin	Flavonoids	Other Flavonoids	425.23	369.13	3	30508-27-1
Glabranin	Flavonoids	Flavanones	325.14	149.02	3	41983-91-9
Glycyrol	Lignans and Coumarins	Coumarins	367.12	311.06	3	23013-84-5
Kanzonol W	Lignans and Coumarins	Coumarins	337.11	281.04	3	184584-82-5
Licoagrocarpin	Flavonoids	Isoflavones	339.16	137.06	3	202815-29-0
3,4-Didehydroglabridin	Flavonoids	Other Flavonoids	323.13	123.04	3	214283-58-6
Calceolarioside B	Phenolic acids	Phenolic acids	479.15	163.04	1	105471-98-5
Hordenine	Alkaloids	Alkaloids	166.12	121.06	1	539-15-1
N7-Methylguanosine	Nucleotides and derivatives	Nucleotides and derivatives	298.11	166.07	1	20244-86-4
1-Oleoyl-Sn-Glycerol	Lipids	Glycerol ester	357.3	265.25	2	129784-87-8
Feruloylagmatine	Alkaloids	Phenolamine	307.18	177.05	1	-
p-Coumaroylagmatine	Alkaloids	Phenolamine	277.17	147.04	2	7295-86-5
LysoPC 18:3	Lipids	LPC	518.32	184.07	2	-
LysoPE 16:0	Lipids	LPE	454.29	313.27	1	53862-35-4
LysoPE 18:2	Lipids	LPE	478.29	337.27	2	-
1-Stearidonoyl-Glycerol	Lipids	Glycerol ester	351.25	147.12	1	-
LysoPC 15:0	Lipids	LPC	482.32	184.07	2	108273-89-8
LysoPC 14:0	Lipids	LPC	468.31	184.07	2	20559-16-4
LysoPC 16:0(2n isomer)	Lipids	LPC	496.34	184.07	1	-
LysoPC 18:0(2n isomer)	Lipids	LPC	524.37	184.07	1	-
L-Phenylalanine	Amino acids and derivatives	Amino acids and derivatives	166.09	120.08	1	63-91-2
Hypoxanthine	Nucleotides and derivatives	Nucleotides and derivatives	137.05	119.04	2	68-94-0
Cucurbitacin I	Terpenoids	Triterpene	515.3	479.28	3	2222-07-3
Isoguanine	Nucleotides and derivatives	Nucleotides and derivatives	152.06	135.03	2	3373-53-3
Adenosine	Nucleotides and derivatives	Nucleotides and derivatives	268.1	136.06	1	58-61-7
Benzoate	Phenolic acids	Phenolic acids	123.04	79.05	3	65-85-0
Nicotinate	Others	Vitamin	124.04	78.03	2	59-67-6
Tyramine	Alkaloids	Alkaloids	138.09	103.05	1	51-67-2
Guanine	Nucleotides and derivatives	Nucleotides and derivatives	152.06	135.03	1	73-40-5
Guanosine	Nucleotides and derivatives	Nucleotides and derivatives	284.1	152.06	1	118-00-3
Pyridoxine	Others	Vitamin	170.08	134.06	1	65-23-6
N-Methylnicotinate	Alkaloids	Pyridine alkaloids	138.06	94.07	1	535-83-1
Curcumin	Phenolic acids	Phenolic acids	369.13	285.11	1	458-37-7
4-Pyridoxate	Others	Vitamin	184.06	148.04	1	82-82-6
Naringenin chalcone	Flavonoids	Chalcones	273.08	153.02	1	73692-50-9
Vitexin 2''-O-beta-L-rhamnoside	Flavonoids	Flavones	579.17	433.11	2	64820-99-1
Biochanin A	Flavonoids	Isoflavones	285.08	229.09	2	491-80-5
Methyleugenol	Others	Others	179.11	123.04	1	93-15-2
Succinyladenosine	Nucleotides and derivatives	Nucleotides and derivatives	384.12	252.07	2	4542-23-8
Biochanin A-beta-D-glucoside	Flavonoids	Isoflavones	447.13	285.07	2	5928-26-7
Ononin	Flavonoids	Isoflavones	431.13	269.08	1	486-62-4
Cytidine	Nucleotides and derivatives	Nucleotides and derivatives	244.09	112.05	2	65-46-3
Curdione	Terpenoids	Sesquiterpenoids	237.185	135.08	3	13657-68-6
Parthenolide	Terpenoids	Sesquiterpenoids	249.15	185.12	2	20554-84-1
Aurantio-obtusin	Quinones	Anthraquinone	331.08	270.05	1	67979-25-3
Piperine	Alkaloids	Piperidine alkaloids	286.14	171.04	1	94-62-2
4',5,7-Trihydroxy-3',6-dimethoxyflavone (Jaceosidin)	Flavonoids	Flavones	331.08	316.06	2	18085-97-7
Guvacoline	Alkaloids	Piperidine alkaloids	142.09	124.07	3	495-19-2
Arecolidine; 3,4-Dimethoxy-1-Methyl-2H-Pyridine	Alkaloids	Piperidine alkaloids	156.1	113.06	2	57680-57-6
Arecatannin A2	Tannins	Tannin	1155.28	867.21	2	79763-29-4
Indigo	Alkaloids	Plumerane	263.08	235.09	3	482-89-3
2,3,19-Trihydroxyolean-12-en-28-oic acid (Arjunic acid)	Terpenoids	Triterpene	489.36	407.33	2	31298-06-3
3',4',7-Trihydroxyflavone	Flavonoids	Flavones	271.06	243.06	1	2150-11-0
Kanzonol D	Flavonoids	Flavones	323.13	267.06	2	155233-20-8
Glabrone	Flavonoids	Isoflavones	337.11	281.08	3	60008-02-8
Eurycarpin A	Flavonoids	Isoflavones	339.12	283.06	2	166547-20-2
Isolicoflavonol	Flavonoids	Flavonols	355.12	299.05	1	94805-83-1
3-Hydroxylicochalcone E	Flavonoids	Chalcones	355.15	313.14	3	-
3-Hydroxylicochalcone A	Flavonoids	Chalcones	355.15	299.09	3	-
Glisoflavone	Flavonoids	Isoflavones	369.13	313.07	3	125709-32-2
Iso-glyasperin D	Flavonoids	Other Flavonoids	371.19	315.09	3	-
Gancaonin D	Flavonoids	Isoflavones	385.13	329.06	3	124596-88-9
Isolicoflavone B	Flavonoids	Flavones	391.19	335.13	2	-
Gancaonin Q	Flavonoids	Flavones	407.19	351.12	3	134958-52-4
6,8-Diprenylgenistein; 5,7,4'-Trihydroxy-6,8-Diprenylisoflavone	Flavonoids	Isoflavones	407.19	351.12	3	51225-28-6
3-Hydroxyglabrol	Flavonoids	Flavanonols	409.2	363.2	3	74148-41-7
Iso-glycyrdione A	Flavonoids	Chalcones	409.2	353.14	3	-
Kanzonol J	Flavonoids	Other Flavonoids	423.22	367.12	3	152511-47-2
Licorisoflavan A	Flavonoids	Other Flavonoids	439.25	383.18	3	129314-37-0
Liquiritigenin-7-O-apioside-4'-O-glucoside	Flavonoids	Flavanones	551.18	419.13	2	199796-12-8
Glycyroside	Flavonoids	Isoflavones	563.18	269.08	1	125310-04-5
Licorice glycoside C2	Flavonoids	Flavanones	727.22	309.1	2	202657-55-4
Genistein 8-C-glucoside	Flavonoids	Isoflavones	433.11	283.06	1	66026-80-0
Daidzein-4'-O-glucoside	Flavonoids	Isoflavones	417.12	255.07	2	-
Rhazimanine	Alkaloids	Plumerane	355.2	144.08	2	119618-47-2
Geissoschizine methyl ether	Alkaloids	Plumerane	367.2	144.08	3	60314-89-8
3-Hydroxyurs-5(6),12,18(19)-trien-28-oic acid (Uncargenin B)	Terpenoids	Triterpene	453.34	435.33	2	-
Uncargenin D	Terpenoids	Triterpene	471.35	425.34	3	-
3,6-Dihydroxyurs-12,18(19)-dien-28-oic acid (Uncargenin A)	Terpenoids	Triterpene	471.35	453.34	3	-
Vincoside lactam	Alkaloids	Plumerane	499.21	337.16	3	-
22-O-Demethyl-22-O-glucosyl isocorynoxeine	Alkaloids	Plumerane	531.23	369.18	1	-
Cadambine	Alkaloids	Plumerane	545.21	227.12	1	54422-49-0
2'-O-Glucosyl-11-hydroxy vincoside lactam	Alkaloids	Plumerane	677.26	515.2	3	-
Piperonal	Others	Aldehyde compounds	151.04	93.03	3	120-57-0
N-Isobutyl-2E,4E-octadienamide	Alkaloids	Alkaloids	196.17	140.11	3	23512-47-2
1-[1-O-3-phenyl-2E-propenyl]-piperidine	Alkaloids	Piperidine alkaloids	216.14	131.1	1	-
Pellitorine	Alkaloids	Alkaloids	224.2	168.14	1	18836-52-7
1-1-Oxo-2E,4E-Decadienyl-piperidine	Alkaloids	Piperidine alkaloids	236.2	208.21	1	-
N-Isobutyl-4,5-epoxy-2E-decaenamide	Alkaloids	Alkaloids	240.2	57.1	3	-
N-Isobutyl-2E,4E-dodedienamide	Alkaloids	Alkaloids	252.23	196.2	1	-
1-[1-O-3(3,4-methylenedioxyphenyl)-2E-propenyl]-piperidine	Alkaloids	Piperidine alkaloids	260.13	175	1	-
1-[1-O-3(3,4-methylenedioxyphenyl)-propan]-piperidine	Alkaloids	Piperidine alkaloids	262.14	177.1	1	-
Piperyline	Alkaloids	Alkaloids	272.13	201.06	1	25924-78-1
Piperlonguminine	Alkaloids	Alkaloids	274.14	201.05	1	5950-12-9
Isopiperlonguminine	Alkaloids	Alkaloids	274.14	201.05	1	79097-19-1
1-[1-O-5(3,4-methylenedioxyphenyl)-2E-pentenyl]-pyrrolidine	Alkaloids	Pyrrole alkaloids	274.14	201.05	1	-
1-[1-O-5(3,4-methylenedioxyphenyl)-2E-pentenyl]-piperidine	Alkaloids	Piperidine alkaloids	288.16	161.1	1	-
1-[1-O-7(3,4-methylenedioxyphenyl)-2E,4E,6E-heptatrienyl]-piperidine	Alkaloids	Piperidine alkaloids	312.16	227.1	1	-
1-[1-O-9(3,4-methylenedioxyphenyl)-2E,8E-nonadienyl]-piperidine	Alkaloids	Piperidine alkaloids	342.21	229.1	1	-
Piperoliene B	Alkaloids	Alkaloids	344.22	222.2	1	-
Guineensine	Alkaloids	Alkaloids	384.25	283.17	1	55038-30-7
Nigramide A	Alkaloids	Piperidine alkaloids	545.26	460.18	3	-
Nigramide C	Alkaloids	Piperidine alkaloids	545.26	460.18	3	-
Nigramide B	Alkaloids	Piperidine alkaloids	571.28	486.19	1	-
Nigramide F	Alkaloids	Piperidine alkaloids	573.3	488.2	1	-
Maltol	Others	Ketone compounds	127.04	109.03	1	118-71-8
Corysamine	Alkaloids	Isoquinoline alkaloids	334.11	306.11	2	30243-28-8
Epiberberine	Alkaloids	Isoquinoline alkaloids	336.12	320.09	3	6873-09-2
Claussequinone	Flavonoids	Other Flavonoids	287.09	163.04	1	35878-39-8
4-Hydroxyhomopterocarpin	Phenolic acids	Phenolic acids	301.11	163.04	1	61135-95-3
Melilotocarpan C	Phenolic acids	Phenolic acids	331.12	303.09	3	83013-82-5
Norrubrofusarin	Others	Ketone compounds	259.06	241.05	3	3566-98-1
Obtusifolin	Quinones	Anthraquinone	285.08	257.08	3	477-85-0
6-Hydroxymusizin-8-O-β-D-glucoside	Others	Ketone compounds	395.13	233.08	3	-
Rubrofusarin-6-O-glucoside	Others	Ketone compounds	435.13	273.07	1	132922-80-6
Norrubrofusarin-6-O-(6'-O-acetyl)glucoside	Others	Ketone compounds	463.12	259.05	3	-
1-desmethylaurantio-obtusin-2-O-β-D-glucoside	Quinones	Anthraquinone	479.12	317.06	3	-
Cassitoroside	Quinones	Naphthol	557.19	263.09	2	170384-73-3
Cassiaside B	Quinones	Naphthol	567.17	417.11	1	119170-51-3
Rubrofusarin-6-O-Gentiobioside	Others	Ketone compounds	597.18	435.12	3	24577-90-0
Toralactone-9-O-gentiobioside(Cassiaside C)	Quinones	Naphthol	597.18	435.12	3	119170-52-4
Cassiaside C2	Quinones	Naphthol	921.29	759.23	3	218155-49-8
Ammothamnine	Alkaloids	Quinorisidine alkaloids	265.19	247.18	3	16837-52-8
Calceolarioside A	Phenolic acids	Phenolic acids	479.15	163.04	1	84744-28-5
6'-O-D-Glucosylloganic acid	Terpenoids	Monoterpenoids	556.224	179.071	3	-
Magnocurarine	Alkaloids	Isoquinoline alkaloids	314.18	269.12	1	6801-40-7
Casticin (5,3'-Dihydroxy-3,6,7,4'-Tetramethoxyflavone)	Flavonoids	Flavonols	375.11	299.06	3	479-91-4
Huangjinjian	Alkaloids	Alkaloids	328.15	297.11	1	-
6-Demethoxy-7-methylcapillarisin	Others	Chromone	301.071	286.045	3	-
Dehydrocorydaline	Alkaloids	Isoquinoline alkaloids	366.17	351.15	2	30045-16-0
beta-D-Gentiobiosyl crocetin	Terpenoids	Ditepenoids	670.31	329.17	1	55750-85-1
trans-Crocetin (beta-D-glucosyl) (beta-D-gentibiosyl) ester	Terpenoids	Ditepenoids	832.36	329.18	1	55750-84-0
Anaxagoreine	Alkaloids	Aporphine alkaloids	284.13	269.1	1	77410-38-9
Patriscabratine	Alkaloids	Alkaloids	445.21	252.1	1	912353-09-4
Senkyunolide K	Others	Lactones	209.12	125.06	1	114569-33-4
Senkyunolide M	Others	Lactones	279.16	121.03	1	146986-60-9
Neoligustilide	Others	Lactones	191.11	135.08	2	-
Cnidilide	Others	Lactones	195.14	79.05	2	-
Clove chromone	Others	Chromone	207.07	121.03	3	-
Caffeoylcholine	Alkaloids	Phenolamine	266.14	207.07	3	87189-10-4
Feruloylcholine	Alkaloids	Phenolamine	280.15	221.08	3	85927-25-9
Sinapine-4-O-Glucoside	Alkaloids	Phenolamine	472.22	251.09	3	-
LysoPC 18:2(2n isomer)	Lipids	LPC	520.34	184.07	1	-
LysoPC 16:1	Lipids	LPC	494.32	184.07	1	76790-27-7
LysoPC 18:2	Lipids	LPC	520.34	184.07	1	-
LysoPC 18:1	Lipids	LPC	522.36	184.07	1	-
Acacetin-7-O-rutinoside (Linarin)	Flavonoids	Flavones	593.19	285.08	1	480-36-4
Chrysoeriol-7-O-(2''-O-glucuronyl)glucuronide	Flavonoids	Flavones	653.13	301.07	1	-
Cartormin	Alkaloids	Plumerane	576.17	294.08	3	273917-39-8
Safflomin C	Quinones	Quinones	615.17	123.07	3	126093-98-9
Anhydrosafflor yellow B	Phenolic acids	Phenolic acids	1045.28	433.11	2	184840-84-4
6-Hydroxykaempferol-7-O-glucoside	Flavonoids	Flavonols	465.1	303.05	1	-
6-Hydroxykaempferol-3,6,7-O-triglucoside	Flavonoids	Flavonols	789.21	303.05	1	-
6-Hydroxykaempferol-3,6-O-diglucoside-7-O-glucuronide	Flavonoids	Flavonols	803.19	303.05	1	-
6,7-dimethoxy-2-[2-(4'-hydroxy-3'-methoxyphenyl)ethyl]chromone	Others	Chromone	357.13	307.1	2	-
6-hydroxy-2-[2-(3-methoxy-4-hydroxyphenyl)ethyl]chromone	Others	Chromone	313.11	137.06	3	-
6-hydroxy-7-methoxy-2-[2-(4'-hydroxyphenyl)ethyl]chromone	Others	Chromone	313.11	137.06	3	-
6-hydroxy-2-[2-(3-hydroxy-4-methoxyphenyl)ethyl]chromone	Others	Chromone	313.11	137.06	3	-
6,8-dihydroxy-2-[2-(3'-hydroxy-4'-methoxyphenyl)ethyl]chromone	Others	Chromone	329.1	313.08	3	-
6,8-dihydroxy-2-[2-(3-methoxy-4-hydroxyphenyl)ethyl]chromone	Others	Chromone	329.1	313.07	2	-
6-methoxy-2-[2-(3-hydroxy-4-methoxyphenyl)ethyl]chromone	Others	Chromone	327.12	137.06	3	-
5-hydroxy-6-methoxy-2-[2-(4-methoxyphenyl)ethyl]chromone	Others	Chromone	327.12	121.06	3	-
6-methoxy-2-[2-(4-hydroxyphenyl)ethyl]chromone	Others	Chromone	297.11	121.07	3	-
6-hydroxy-2-[2-(2-hydroxyphenyl)ethyl]chromone	Others	Chromone	283.1	107.05	3	-
5-hydroxy-6,7-dimethoxy-2-[2-(4'-methoxyphenyl)ethyl]chromone	Others	Chromone	357.13	137.06	3	-
(5R,6R,7S,8R)-5,6,7,8-tetrahydroxy-2-(2-phenylethyl)-5,6,7,8-tetrahydrochromone	Others	Chromone	319.12	255.1	1	-
tetrahydrochromone M	Others	Chromone	343.15	163.07	3	-
4'-methoxyaquisinenone A	Others	Others	581.22	269.12	3	-
aquilarisinin	Others	Others	555.17	267.1	3	-
Ciwujiatone	Lignans and Coumarins	Lignans	435.16	181.05	2	-
4-hydroxyl-baimuxinol	Terpenoids	Sesquiterpenoids	255.19	161.13	3	-
14-hydroxy-α-humulene	Terpenoids	Sesquiterpenoids	221.19	105.07	1	-
Platyphyllenone	Others	Ketone compounds	297.15	133.06	3	56973-65-0
1,7-Bis(4-hydroxyphenyl)hept-1-en-3-one	Others	Ketone compounds	297.15	107.05	3	1083200-79-6
Muricarpone B	Others	Others	331.15	107.05	3	-
Kravanhin B	Terpenoids	Ditepenoids	317.21	123.12	1	-
Amomaxin A	Terpenoids	Ditepenoids	303.2	179.07	3	-
Amomicoumarin	Lignans and Coumarins	Coumarins	327.09	265.09	3	-
Tomentodione E	Others	Others	451.32	405.32	2	-
Tomentodione F	Others	Others	451.32	405.32	2	-
Salutaridine	Alkaloids	Isoquinoline alkaloids	328.15	265.08	1	4090-18-0
eupatorenone	Terpenoids	Sesquiterpenoids	235.17	119.08	1	-
Urate	Nucleotides and derivatives	Nucleotides and derivatives	167.02	124.01	3	69-93-2
Betonyoside E	Phenolic acids	Phenolic acids	785.25	623.2	2	181301-30-4
Benzyl-(2''-O-xylosyl)glucoside	Others	Others	401.14	269.1	2	-
4-Methylsulfonyl-3-butenyl glucosinolate	Others	Glucosinolates	450.02	96.96	3	-
6-Heptyl Glucosinolate	Others	Glucosinolates	416.11	96.96	3	-
2-Methylpropyl glucosinolate	Others	Glucosinolates	374.09	96.96	3	-
Mussaenosidic acid	Terpenoids	Monoterpenoids	375.13	169.09	1	82451-22-7
Maritimetin	Flavonoids	Aurones	285.04	185.06	1	576-02-3
3-Hydroxy-6-(methylthio)hexyl glucosinolate	Others	Glucosinolates	464.08	96.96	3	-
Glucocochlearin	Others	Glucosinolates	374.06	96.96	3	499-24-1
8-Methylsulfinyl-3-oxooctyl glucosinolate	Others	Glucosinolates	506.12	96.96	3	-
1-O-Sinapoyl-beta-D-glucose	Phenolic acids	Phenolic acids	385.11	223.06	2	-
4,7,9,9'-Tetrahydroxy-3,3'-dimethoxy-8-O-4'-neolignan	Lignans and Coumarins	Lignans	377.16	329.14	2	-
Epicatechin 3-glucoside	Flavonoids	Flavanols	451.12	289.07	1	103303-00-0
Cinnamtannin B1	Tannins	Proanthocyanidins	863.19	711.14	2	88082-60-4
Tamarixetin-3-O-rutinoside	Flavonoids	Flavonols	623.16	315.05	1	-
Dihydrocharcone-4'-O-glucoside	Flavonoids	Chalcones	435.13	273.08	1	-
Sesquimarocanol B	Phenolic acids	Phenolic acids	557.24	509.22	2	-
Tetrahydroxyflavan-(4α-8-epicatechin)	Flavonoids	Flavanols	575.12	449.09	3	-
Pinocembrin 7-rhamnosylglucoside	Flavonoids	Flavanones	563.18	255.07	3	13241-31-1
Pinocembrin-7-O-rutinoside	Flavonoids	Flavanones	563.18	255.07	3	118985-31-2
Licoagroside B	Others	Ketone compounds	431.12	125.03	2	325144-72-7
Sophoricoside	Flavonoids	Isoflavones	431.1	268.04	3	152-95-4
Isocoreopsin	Flavonoids	Flavanones	433.11	271.06	1	-
Dihydromyricetin-3-O-glucoside	Flavonoids	Flavanonols	481.14	319.08	3	-
picrorhizin	Phenolic acids	Phenolic acids	491.14	167.03	3	60824-10-4
Scroside D	Phenolic acids	Phenolic acids	477.16	315.11	2	-
piscrocin C	Others	Others	211.06	148.02	3	-
picroroside A	Others	Others	509.17	145.03	3	-
plantainoside D	Phenolic acids	Phenolic acids	639.19	161.03	1	147331-98-4
picrorhizaoside D	Others	Others	841.24	679.19	3	-
picroside Ⅲ	Terpenoids	Monoterpenoids	537.16	175.04	1	-
6'-O-caffeoylcatalpol	Terpenoids	Monoterpenoids	523.15	161.03	3	-
scroneoside B	Others	Others	477.14	161.03	2	-
scrophenoside D	Others	Others	653.21	175.04	3	-
scrophenoside E	Others	Others	653.21	161.02	3	-
syringaresinol-4-O-glucoside	Lignans and Coumarins	Lignans	579.21	417.16	3	-
kurroaoside B	Others	Others	815.26	653.21	3	-
scroside I	Others	Others	829.28	667.23	3	-
picrogentioside Ⅰ	Others	Others	679.19	329.09	3	-
scroside A	Others	Others	829.29	667.23	3	-
Sedoheptulose	Others	Saccharides	209.07	59.01	1	3019-74-7
6-Hydroxyluteolin 5-glucoside	Flavonoids	Flavones	463.09	301.03	1	-
Ailantinol F	Terpenoids	Ditepenoids	361.17	343.15	3	-
6-Hydroxyluteolin	Flavonoids	Flavones	301.04	255.02	3	18003-33-3
Reynosin	Terpenoids	Sesquiterpenoids	247.13	203.14	3	28254-53-7
Ellagic acid-4-O-glucoside	Tannins	Tannin	463.05	300.99	2	-
3,4-Cycloopen-cycloaltin-4(29),25-diene-24-hydroxy-3-carboxylic acid	Terpenoids	Triterpene	455.35	455.35	1	-
Ascorbate	Others	Vitamin	175.02	87.01	2	50-81-7
Isohydroxymatairesinol	Lignans and Coumarins	Lignans	373.13	329.05	3	-
4-O-β-D-glucopyranosylferulic acid	Phenolic acids	Phenolic acids	355.1	175.04	3	-
2,3,6-Trihydroxyurs-12-en-28-oic acid (Madasiatic acid)	Terpenoids	Triterpene	487.35	487.35	1	26532-66-1
3-O-Galloyl-Glucose	Phenolic acids	Phenolic acids	331.07	169.01	2	-
2-O-Galloyl-D-glucose	Phenolic acids	Phenolic acids	331.07	169.01	1	-
Quercetin-3-O-(6''-O-acetyl)galactoside	Flavonoids	Flavonols	505.1	300.03	3	-
Icariside E5	Lignans and Coumarins	Lignans	521.2	359.15	3	126176-79-2
Armexifolin	Terpenoids	Sesquiterpenoids	261.11	217.12	3	64929-15-3
3-Methoxy-4',5-dihydroxy-trans-stilbene	Others	Stilbene	241.09	225.05	1	42438-89-1
5''-Methoxyhexahydrocurcumin	Others	Ketone compounds	403.17	179.07	3	138870-96-9
5-Hydroxylbisabolon-9-one	Terpenoids	Sesquiterpenoids	249.15	205.16	1	-
Umbelliferone	Lignans and Coumarins	Coumarins	161.02	133.03	1	93-35-6
9,10,11-Trihydroxy-12-octadecenoic acid	Lipids	Free fatty acids	329.23	311.22	2	61911-67-9
Sanguiin H1	Tannins	Tannin	785.09	301	2	-
Dihydrotricetin	Flavonoids	Flavanones	303.05	151.03	3	-
Rabdosia acid A	Lipids	Free fatty acids	293.21	275.2	3	-
Esculentoside E	Terpenoids	Triterpene Saponin	649.36	649.35	3	65649-36-7
2-Hydroxyphenol-1-O-glucosyl(6→1)rhamnoside	Others	Others	417.14	109.03	3	-
5-(2-Hydroxyethyl)-2-O-glucosylphenol	Others	Others	315.11	153.06	1	-
Glucosyloxybenzoic acid	Phenolic acids	Phenolic acids	299.08	137.02	1	-
Progoitrin	Others	Glucosinolates	388.04	96.96	3	585-95-5
LysoPI 16:0	Lipids	Glycerol ester	555.29	225	2	-
LysoPG 16:0	Lipids	Glycerol ester	483.27	255.23	1	-
Oxyphyllol D	Terpenoids	Sesquiterpenoids	251.17	191.14	2	-
Oxyphyllacinol	Others	Alcohol compounds	313.18	121.03	3	-
2-hydroxynaringenin	Flavonoids	Flavanones	287.06	125.03	2	-
syringetin-3-glucuronide	Flavonoids	Flavonols	521.1	345.06	3	-
2-(3-β-D-glucopyranosyloxy-4-hydroxyphenyl)ethanol-1-O-β-D-glucopyranoside	Others	Alcohol compounds	477.16	315.11	2	-
2,6-dimethoxybenzene-1,4-diol 1-O-β-D-glucopyranoside	Phenolic acids	Phenolic acids	331.1	153.02	3	-
3,4-dihydroxyphenylethanol-β-D-glucopyranoside	Others	Alcohol compounds	315.11	135.04	3	-
4-Hydroxyphenethoxy-8-O-β-D-[6-O-(4-O-β-D-glucopyranosyl)-sinapoyl]glucopyranoside	Others	Alcohol compounds	667.22	505.17	3	-
galloyl xylosyl glucoside	Phenolic acids	Phenolic acids	463.11	168.01	3	-
3-methoxy-4-[3,4,5-trihydroxy-6-(sulfooxymethyl)oxan-2-yl]oxybenzoic acid	Phenolic acids	Phenolic acids	409.04	241.01	2	-
galloyl acetyl glucoside	Phenolic acids	Phenolic acids	373.08	169.02	3	-
(E)-caffeyl alcohol 4-O-β-D-glucopyranoside	Others	Alcohol compounds	327.11	147.05	3	-
Benzyl β-primeveroside	Others	Others	401.14	269.1	2	130622-31-0
6'-O-Galloylsalicin	Phenolic acids	Phenolic acids	437.11	169.01	2	-
2-O-(4-Hydroxybenzoyl)-6-O-(Galloyl)-Beta-D-Glucopyranose	Phenolic acids	Phenolic acids	451.09	169.01	2	-
2-Phenylethyl beta-primeveroside	Others	Alcohol compounds	415.16	89.02	2	129932-48-5
Hydroxy isoliquiritigenin glucoside	Flavonoids	Chalcones	433.11	271.06	1	-
7-Hydroxycadalene	Terpenoids	Sesquiterpenoids	213.13	197.1	2	2102-75-2
6-Demethoxy-4'-O-methylcapillarisin rhamnosyl glucoside	Others	Chromone	607.16	299.06	2	-
6-Demethoxy-4'-O-methylcapillarisin glucoside	Others	Chromone	461.11	299.06	3	-
2-β-D-Glucopyranosyloxy-5-hydroxy-phenylacetic acid	Phenolic acids	Phenolic acids	329.09	123.05	3	-
4-Hydroxybenzoic acid glucosyl xyloside	Phenolic acids	Phenolic acids	431.12	137.02	2	-
Protocatechuic acid glucosyl xyloside	Phenolic acids	Phenolic acids	447.12	152.01	1	-
2-Hydroxy-5-methylbenzoyl-1-O-glucose	Phenolic acids	Phenolic acids	313.09	107.05	2	-
Protocatechuic acid xylosyl xyloside	Phenolic acids	Phenolic acids	417.11	152.01	2	-
2-β-D-Glucopyranosyloxy-5-hydroxyphenylacetic acidmethylester	Phenolic acids	Phenolic acids	343.1	181.05	1	-
3,4-dihydroxyallyl benzene-4-O-[α-L-rhamnosyl-(1→6)]-β-D-glucopyranoside	Phenolic acids	Phenolic acids	457.17	149.06	2	-
Drimiopsin C	Flavonoids	Other Flavonoids	287.05	125.02	1	773850-90-1
Phaseic acid	Terpenoids	Sesquiterpenoids	279.12	139.08	2	24394-14-7
Erythro-Guaiacylglycerol-β-Coniferyl Ether	Lignans and Coumarins	Lignans	375.15	327.12	2	890317-92-7
(2S,3R,4S,6S)-2-[4-[(1R,2R)-1,3-Dihydroxy-2-[4-[(E)-3-hydroxyprop-1-enyl]-2,6-dimethoxyphenoxy]propyl]-2,6-dimethoxyphenoxy]-6-(hydroxymethyl)oxane-3,4-diol	Lignans and Coumarins	Lignans	581.22	329.14	1	-
N-Butylglucosinolate	Others	Glucosinolates	374.06	96.96	3	35535-42-3
1,3,4,5,6,7,8-heptahydroxyoctan-2-one	Others	Saccharides	239.08	59.01	1	-
PyroGlu-Ile	Amino acids and derivatives	Amino acids and derivatives	241.12	197.13	1	-
3-oxopalmitic acid	Lipids	Free fatty acids	269.21	225.22	2	-
HexosylLPE18:2	Lipids	LPE	638.33	476.28	1	-
HexosylLPE16:0	Lipids	LPE	614.33	452.28	2	-
Asp-Glu-Tyr	Amino acids and derivatives	Amino acids and derivatives	424.13	243.06	2	-
dendrodolideK	Others	Others	243.12	225.11	1	-
4,6-diethyl-3,6-dihydroxy-8-methyldodec-4-enoicacid	Lipids	Free fatty acids	299.22	281.21	1	-
N-Oleyl-Isoleucine	Amino acids and derivatives	Amino acids and derivatives	394.33	130.09	2	-
2-ethyl-3-methylbut-2-enedioicacid	Organic acids	Organic acids	157.05	113.06	1	-
4,7,10-Hexadecatrienoicacid,(Z,Z,Z)-	Lipids	Free fatty acids	249.19	59.01	2	-
davidioside C	Phenolic acids	Phenolic acids	339.07	177.02	2	-
picfeltarraegenin VI	Terpenoids	Triterpene	499.31	437.3	3	-
dideacetylpicfeoside A	Phenolic acids	Phenolic acids	693.24	175.04	3	-
3,4-dihydroxy-β-phenylethoxy-O-α-L-rhamnopyranosyl(1→3)-6-O-caffeoyl(cis)-β-D-glucopyranoside	Phenolic acids	Phenolic acids	623.2	161.03	1	-
2-hydroxybutyl glucosinolate	Others	Glucosinolates	390.05	96.96	3	-
1-(Hydroxymethyl)propyl glucosynolate	Others	Glucosinolates	390.05	96.96	3	-
5-Methylsulfonylpentyl Glucosinolate	Others	Glucosinolates	466.05	96.96	3	-
2-Methoxybenzyl glucosinolate	Others	Glucosinolates	438.05	96.96	3	-
1-hydroxyindole-3-methyl glucosinolate	Others	Glucosinolates	463.05	96.96	3	-
tert-butyl Glucosinolate	Others	Glucosinolates	374.06	96.96	3	-
1-Pentenyl glucosinolate	Others	Glucosinolates	386.06	96.96	3	-
Glucobrassicanapin	Others	Glucosinolates	386.06	96.96	3	19041-10-2
3-Hydroxy-5-(methylthio)pentyl glucosinolate	Others	Glucosinolates	450.06	386.06	3	-
6-hydroxyhexyl glucosinolate	Others	Glucosinolates	418.08	96.96	3	-
2-ethylbutyl glucosinolate	Others	Glucosinolates	402.09	96.96	3	-
3-hydroxypropyl Glucosinolate	Others	Glucosinolates	376.04	96.96	3	-
4-(Methylsulfonyl)butyl glucosinolate	Others	Glucosinolates	452.03	96.96	3	-
Malabaricone A	Lignans and Coumarins	Lignans	325.18	109.03	2	63335-23-9
maingayic acid C	Lignans and Coumarins	Lignans	265.14	122.04	3	-
fragransin C1	Lignans and Coumarins	Lignans	373.17	194.06	3	-
Heminordihydroguaiaretic acid	Lignans and Coumarins	Lignans	315.16	149.06	3	54473-24-4
hydroxyotobain	Lignans and Coumarins	Lignans	339.12	324.1	3	-
1-(2,6-dihydroxyphenyl)-9-［4-hydroxy-3-(p-menth-1-en-8-oxy)-phenyl］-1-nonanone	Lignans and Coumarins	Lignans	493.3	357.17	2	-
Myristargenol B	Lignans and Coumarins	Lignans	345.17	148.05	3	-
(8S,8'R)-3',4,4'-trihydroxy-5,5'-dimethoxylignan	Lignans and Coumarins	Lignans	345.17	148.05	3	-
(7R,8R)-7,8-dihydro-7-(3,4-dihydroxyphenyl)-3'-methoxy-8-methyl-1'-(E-propenyl)benzofuran	Lignans and Coumarins	Lignans	311.13	135.04	2	-
o-coumaric acid glucosinolate	Others	Glucosinolates	464.03	96.96	3	-
p-coumaric acid glucosinolate	Others	Glucosinolates	464.03	96.96	3	-
(N-Sulfoindol-4-methxoy-3-yl)methyl glucosinolate	Others	Glucosinolates	557.02	477.07	3	-
(1-Sulfo-4-methyl-indol-3-yl)methyl glucosinolate	Others	Glucosinolates	557.02	477.06	3	-
5-Hydroxyindol-3-ylmethyl glucosinolate	Others	Glucosinolates	463.05	96.96	3	-
3-Deoxy-D-glycero-D-galacto-non-2-ulopyranosonate	Lipids	Free fatty acids	267.07	59.01	2	153666-19-4
Sanguiin H5	Tannins	Tannin	633.07	301	2	-
12-Hydroxyjasmonic Acid Glucoside	Organic acids	Organic acids	387.16	59.01	2	124649-25-8
Maesopsin	Flavonoids	Aurones	287.05	125.03	1	5989-16-2
2-Hydroxymyristic acid	Lipids	Free fatty acids	243.2	197.19	1	2507-55-3
2,2'-(3-methylcyclohexane-1,1-diyl)diacetic acid	Organic acids	Organic acids	213.11	169.12	3	5345-12-0
6-O-Galloyl-1-O-vanilloyl-β-D-glucose	Phenolic acids	Phenolic acids	481.1	313.06	2	-
Eugeniin	Tannins	Tannin	937.1	785.09	3	81571-72-4
Glucoiberin	Others	Glucosinolates	422.03	358.03	3	554-88-1
4-(Methylsulfinyl)butyl glucosinolate	Others	Glucosinolates	436.04	372.05	3	-
5-(Methylsulfinyl)amyl glucosinolate	Others	Glucosinolates	450.06	386.06	3	-
6-Methylsulfinylhexyl glucosinolate	Others	Glucosinolates	464.07	400.07	1	33049-17-1
7-(Methylthio)hexyl glucosinolate	Others	Glucosinolates	448.08	96.96	3	-
7-(Methylsulfonyl)heptyl glucosinolate	Others	Glucosinolates	494.08	167.04	3	-
10-(Methylthio)nonyl glucosinolate	Others	Glucosinolates	490.12	96.96	3	-
N-Hexyl glucosinolate	Others	Glucosinolates	402.09	96.96	3	-
Heptyl glucosinolate	Others	Glucosinolates	416.11	96.96	3	-
5-Oxooctyl glucosinolate	Others	Glucosinolates	444.1	96.96	3	-
Glucoraphenin	Others	Glucosinolates	434.02	96.96	3	28463-24-3
4-Hydroxybutylthioside	Others	Glucosinolates	390.05	96.96	3	-
Borapetol A	Terpenoids	Ditepenoids	375.14	151.08	3	100202-27-5
Menispermacide	Terpenoids	Ditepenoids	357.13	151.08	3	-
Rumphioside B	Terpenoids	Ditepenoids	581.22	329.14	3	-
Isochlorogenic acid b	Phenolic acids	Phenolic acids	515.12	353.09	1	14534-61-3
Grevilloside F	Phenolic acids	Phenolic acids	341.09	135.04	2	1094004-50-8
2-Hydroxy-3-oxopropanoate	Organic acids	Organic acids	103	59.01	3	2480-77-5
3-Dehydro-L-threonate	Others	Saccharides	133.01	71.01	1	-
Fraxetin-7,8-di-O-glucoside	Lignans and Coumarins	Coumarins	531.14	531.13	3	-
(S)-2-Acetolactate	Organic acids	Organic acids	131.03	87.04	1	71698-08-3
4-Hydroxy-2-oxopentanoate	Organic acids	Organic acids	131.03	87.05	1	3318-73-8
(S)-2-Aceto-2-hydroxybutanoate	Organic acids	Organic acids	145.05	83.05	3	-
(R)-3-Hydroxy-3-methyl-2-oxopentanoate	Organic acids	Organic acids	145.05	101.06	3	-
Salicylaldehyde	Others	Aldehyde compounds	121.03	77.04	3	90-02-8
2-Propylsuccinic acid	Organic acids	Organic acids	159.07	97.07	1	618-57-5
9-Oxononanoic acid	Lipids	Free fatty acids	171.1	99.08	2	2553-17-5
9,12,13-TriHOME	Lipids	Free fatty acids	329.23	211.14	2	97134-11-7
9,10-Dihydroxy-12,13-epoxyoctadecanoate	Lipids	Free fatty acids	329.23	199.13	3	-
4-Methoxyphenylpropionic acid	Phenolic acids	Phenolic acids	179.07	146.04	3	-
(7S,8S)-DiHODE	Lipids	Free fatty acids	311.22	249.22	1	143288-65-7
13(S)-HODE	Lipids	Free fatty acids	295.23	195.14	1	10219-69-9
13-OxoODE	Lipids	Free fatty acids	293.21	235.17	2	54739-30-9
12,13-DHOME	Lipids	Free fatty acids	313.24	251.24	2	263399-35-5
9(10)-EpOME	Lipids	Free fatty acids	295.23	171.1	2	16833-56-0
Crepenynate	Lipids	Free fatty acids	277.22	59.01	1	2277-31-8
Hypolaetin	Flavonoids	Flavones	301.04	149.02	2	27696-41-9
Rumenic acid	Lipids	Free fatty acids	279.23	59.01	1	2540-56-9
Dihomo-gamma-linolenate	Lipids	Free fatty acids	305.25	59.01	2	1783-84-2
Hydroxy ricinoleic acid	Lipids	Free fatty acids	313.24	183.14	2	-
Isocucurbitacin D	Terpenoids	Triterpene	515.3	497.29	3	68422-20-8
2,4-Di-Tert-Butylphenol	Phenolic acids	Phenolic acids	205.16	189.13	1	96-76-4
Buddlenol D	Phenolic acids	Phenolic acids	643.24	417.16	3	97465-75-3
E,E,Z-1,3,12-Nonadecatriene-5,14-diol	Lipids	Free fatty acids	293.25	293.25	1	-
Verbascose	Others	Saccharides	827.27	665.22	2	546-62-3
Rehmannioside A	Terpenoids	Monoterpenoids	523.17	199.07	3	81720-05-0
Rehmannioside B	Terpenoids	Monoterpenoids	523.17	199.06	3	81720-06-1
Acetylcatalpol	Terpenoids	Monoterpenoids	421.14	169.05	1	-
Rehmaglutin C	Terpenoids	Monoterpenoids	199.06	125.02	3	103744-81-6
Olivil-4'-O-glucoside	Lignans and Coumarins	Lignans	537.2	375.15	3	76880-93-8
Purpureaside C	Phenolic acids	Phenolic acids	785.25	623.22	2	108648-07-3
Jionoside A1	Phenolic acids	Phenolic acids	799.27	623.22	3	120444-60-2
3,4-Dihydroverbenalin	Terpenoids	Monoterpenoids	389.15	167.07	3	-
Rehmaionoside A	Terpenoids	Monoterpenoids	389.22	165.06	3	104112-06-3
Methyl caffeate	Phenolic acids	Phenolic acids	193.05	135.05	3	3843-74-1
6-O-Syringoylajugol	Terpenoids	Monoterpenoids	527.18	197.05	3	144049-72-9
Frehmaglutoside G	Terpenoids	Monoterpenoids	431.23	161.05	3	-
Martynoside	Phenolic acids	Phenolic acids	651.23	175.04	3	67884-12-2
Jionoside C	Phenolic acids	Phenolic acids	591.21	161.02	3	120406-33-9
Syringalide A	Phenolic acids	Phenolic acids	461.145	307.084	3	110344-60-0
6-O-(4-Methoxybenzoyl)Ajugol	Terpenoids	Monoterpenoids	481.17	152.01	3	146564-46-7
Gossypetin-8-O-β-D-glucuronide	Flavonoids	Flavonols	493.06	317.03	3	-
3,9-Dihydroxypterocarpan	Flavonoids	Isoflavones	255.07	119.05	1	61135-91-9
1,8-Cineole	Terpenoids	Monoterpenoids	153.13	97.07	3	470-82-6
2,4,6-Tri-O-galloyl-D-glucose	Phenolic acids	Phenolic acids	635.09	169.01	1	108043-99-8
Gallotannin	Phenolic acids	Phenolic acids	635.09	169.01	1	18483-17-5
Leucocyanidin	Flavonoids	Flavanols	305.07	125.02	3	27015-21-0
6-O-p-Coumaroyl-β-D-glucose	Phenolic acids	Phenolic acids	325.09	145.03	1	114297-65-3
Morin 3-alpha-L-lyxopyranoside	Flavonoids	Flavonols	433.08	300.03	2	-
Morin-3-O-arabinoside	Flavonoids	Flavonols	433.08	300.03	2	-
Myricetin-3,7,3'-trimethyl ether	Flavonoids	Flavonols	359.08	161.02	3	-
Kaempferol-3-O-sulfonate	Flavonoids	Flavonols	365	285.04	2	-
Methyloxaloacetate	Organic acids	Organic acids	145.01	57.03	2	-
2-Dehydro-3-deoxy-D-galactonate	Organic acids	Organic acids	177.04	113.02	1	56742-44-0
Dicaffeoylquinic acid-O-glucoside	Phenolic acids	Phenolic acids	677.17	191.06	3	-
2-Propylglutaric acid	Organic acids	Organic acids	173.08	59.01	3	32806-62-5
9,12,13-Trihydroxy-10-octadecenoic acid	Lipids	Free fatty acids	329.23	211.13	2	-
2-Caffeoyl-L-tartaric acid (Caftaric acid)	Phenolic acids	Phenolic acids	311.04	179.04	3	67879-58-7
Strictinin	Tannins	Tannin	633.07	301	2	517-46-4
Terreic acid	Others	Ketone compounds	153.02	109.03	1	121-40-4
Caffeoyl(p-Hydroxybenzoyl)tartaric acid	Phenolic acids	Phenolic acids	431.06	137.03	3	-
Canthoside A	Phenolic acids	Phenolic acids	445.14	113.02	1	-
p-Coumaroylmalic acid	Phenolic acids	Phenolic acids	279.05	163.04	1	-
Feruloylmalic acid	Phenolic acids	Phenolic acids	309.06	193.05	1	-
Benzoylmalic acid	Phenolic acids	Phenolic acids	237.04	121.03	1	22138-51-8
7-O-Galloyltricetiflavan	Flavonoids	Flavanols	441.08	289.07	3	-
Aracarpene 1	Flavonoids	Isoflavones	299.06	284.02	1	1261245-78-6
Kadcoccinic acid G	Terpenoids	Triterpene	485.33	441.34	2	1802768-42-8
Dihydro-epi-arteannuin B	Terpenoids	Sesquiterpenoids	249.15	205.16	3	-
Quercetin-3,3'-dimethyl ether	Flavonoids	Flavonols	329.07	271.03	1	4382-17-6
6,9,10-Trihydroxyoctadec-7-enoic acid; Sanleng acid	Lipids	Free fatty acids	329.23	171.1	1	-
Cholic acid	Organic acids	Organic acids	407.28	345.28	2	81-25-4
Deoxycholic acid	Organic acids	Organic acids	391.28	345.28	1	83-44-3
2,6-Di-tert-butylphenol	Others	Others	205.16	189.13	3	128-39-2
Chenodeoxycholate	Organic acids	Organic acids	391.28	345.28	1	474-25-9
Dihydrocaffeoylglucose	Phenolic acids	Phenolic acids	343.1	181.05	1	-
Dimethylmalonic acid	Organic acids	Organic acids	131.03	87.05	1	595-46-0
Koaburaside	Others	Others	331.1	153.02	3	41653-73-0
trans-2-Hydroxycinnamate	Phenolic acids	Phenolic acids	163.04	119.05	2	583-17-5
Monomethyl succinate	Organic acids	Organic acids	131.04	87.05	1	3878-55-5
Isolariciresinol-9'-O-glucoside	Lignans and Coumarins	Lignans	521.2	359.15	3	63358-12-3
Kaempferol-3-O-(6''-O-acetyl)glucoside	Flavonoids	Flavonols	489.11	285.04	2	-
Homomangiferin	Flavonoids	Other Flavonoids	435.09	315.05	3	21794-66-1
Iriflophenone-3-C-(2'',6''-Di-O-Galloyl)Glucoside	Phenolic acids	Phenolic acids	711.12	559.11	3	-
6'-O-(3,4,5-Trihydroxybenzyl)mangiferin	Others	Xanthone	559.11	287.06	3	-
Maclurin-3-C-(6''-p-Hydroxybenzoyl)Glucoside	Phenolic acids	Phenolic acids	543.11	285.04	3	92665-82-2
5-Glucosyloxy-2-Hydroxybenzoic acid methyl ester	Phenolic acids	Phenolic acids	329.09	167.04	2	-
7-O-Methylmangiferin	Others	Xanthone	435.09	315.05	3	31002-12-7
(4β,10E)-6α,15-Dihydroxy-8β-(angeloyloxy)-14-oxogermacra-1(10),11(13)-diene-12-oic acid-12,6-lactone	Terpenoids	Sesquiterpenoids	361.16	165.05	1	-
Maclurin-3-C-(2''-Galloyl-6''-P-Hydroxybenzoyl)Glucoside	Phenolic acids	Phenolic acids	695.13	405.09	3	92631-84-0
Dihydrokaempferol-7-O-glucoside	Flavonoids	Flavanonols	449.11	287.06	1	-
m-Digallic acid ethyl ester	Tannins	Tannin	349.05	183.03	3	-
3-Hydroxy-4-methyl-2-tridecanoyloxypentanoic acid methyl ester	Lipids	Free fatty acids	357.26	59.01	2	-
2-Hydroxy-4-methyl-3-tridecanoyloxypentanoic acid methyl ester	Lipids	Free fatty acids	357.26	297.24	1	-
3-Hydroxycycloarta-24-ene-26-oic acid (Isomangiferolic acid)	Terpenoids	Triterpene	455.35	455.35	1	13878-92-7
3-Hydroxy-9,19-cyclolanost-24-en-26-oic acid (Mangiferolic acid)	Terpenoids	Triterpene	455.35	455.35	1	4184-34-3
3-Hydroxy-24-methylene-9,19-cyclolanostan-26-oic acid (Ambolic acid)	Terpenoids	Triterpene	469.37	469.37	3	13878-93-8
Linolelaidic acid ethyl ester	Lipids	Free fatty acids	307.26	307.26	1	544-35-4
1'-O-(3,4-Dihydroxyphenethyl)-O-caffeoyl-glucoside	Phenolic acids	Phenolic acids	477.14	179.03	2	-
4-Benzoyloxybutyl glucosinolate	Others	Glucosinolates	494.08	96.96	3	-
10-Hydroxyligustroside	Terpenoids	Monoterpenoids	539.18	307.08	2	-
Cimidahurinine	Phenolic acids	Phenolic acids	315.11	135.04	1	142542-89-0
8-Methoxykaempferol-7-O-rhamnoside	Flavonoids	Flavonols	461.11	315.05	3	-
Stachyose	Others	Saccharides	665.21	341.11	2	470-55-3
sn-Glycero-3-phospho-1-inositol	Others	Saccharides	333.06	333.06	2	129830-95-1
3-O-Methylellagic acid	Tannins	Tannin	315.01	299.99	1	-
1,4,8-Trihydroxynaphthalene-1-O-[6'-O-(3''-methoxy-5''-hydryoxybenzoyl)]glucoside	Quinones	Quinones	487.12	179.03	2	-
4,5,8-Trihydroxy-α-tetralone	Quinones	Naphthol	193.05	133.03	3	-
2',3',4',5,7-pentahydroxyflavone	Flavonoids	Flavones	301.04	151	1	-
Eucalyptin (5-Hydroxy-7,4'-dimethoxy-6,8-dimethylflavone)	Flavonoids	Flavones	325.11	293.08	3	3122-88-1
Dihydrophaseic acid	Terpenoids	Sesquiterpenoids	281.14	237.15	3	41756-77-8
2-Hydroxy-3-(4-Hydroxyphenyl)Propanoic Acid	Phenolic acids	Phenolic acids	181.05	135.04	1	23508-35-2
2-Hydroxy-4-methylpentanoic acid	Organic acids	Organic acids	131.07	85.07	1	498-36-2
Phenyllactate	Phenolic acids	Phenolic acids	165.06	103.06	1	7326-19-4
Indolelactate	Alkaloids	Plumerane	204.07	158.06	3	1821-52-9
beta-Maltose	Others	Saccharides	341.11	89.02	1	69-79-4
3-O-Galloyl-4,6-HHDP-glucose	Phenolic acids	Phenolic acids	633.07	301	2	-
Tellimagrandin I	Tannins	Tannin	785.08	301	2	79786-08-6
1-O-Caffeoyl-(6-O-glucosyl)-β-D-glucose	Phenolic acids	Phenolic acids	503.14	341.09	2	-
Ellagic acid-4-O-Xyloside	Tannins	Tannin	433.04	301	3	139163-18-1
Caffeic acid 4-O-glucoside	Phenolic acids	Phenolic acids	341.09	161.02	2	166735-99-5
Kaempferol-3-O-rutinoside	Flavonoids	Flavonols	593.15	285.04	1	17650-84-9
1-O-Caffeoyl-β-D-xylose	Phenolic acids	Phenolic acids	311.08	163.04	3	-
1,4,6-Tri-O-galloyl-β-D-glucose	Phenolic acids	Phenolic acids	635.09	169.01	1	94513-58-3
1,3-Di-O-galloyl-4,6-(S)-HHDP-β-D-glucose; Heterophylliin A	Tannins	Tannin	785.08	301	2	87687-52-3
1-O-Galloyl-6-O-p-Coumaroyl-β-D-glucose	Phenolic acids	Phenolic acids	477.1	169.01	3	-
Pterocarpine	Flavonoids	Isoflavones	297.08	282.05	3	524-97-0
1-O-Galloyl-4-O-Feruloyl-β-D-glucose	Phenolic acids	Phenolic acids	507.11	169.01	2	-
1-O-Galloyl-3-O-p-Coumaroyl-β-D-glucose	Phenolic acids	Phenolic acids	477.1	169.01	2	-
1-O-Galloyl-2-O-p-Coumaroyl-β-D-glucose	Phenolic acids	Phenolic acids	477.1	169.01	2	94356-18-0
1,6-Di-O-caffeoyl-β-D-glucose	Phenolic acids	Phenolic acids	503.12	179.04	3	-
1-O-Galloyl-2-O-Feruloyl-β-D-glucose	Phenolic acids	Phenolic acids	507.11	169.01	2	-
trans-Cinnamoyl beta-D-glucoside	Phenolic acids	Phenolic acids	309.1	147.05	3	40004-96-4
3,6-Di-O-caffeoyl glucose	Phenolic acids	Phenolic acids	503.12	179.04	3	-
4-O-Galloyl-1-O-Cinnamoyl-β-D-glucose	Phenolic acids	Phenolic acids	461.11	169.01	2	-
1-O-Galloyl-2-O-Cinnamoyl-β-D-glucose	Phenolic acids	Phenolic acids	461.11	169.01	2	56994-83-3
1,2-Di-O-galloyl-4-O-Cinnamoyl-β-D-glucose	Phenolic acids	Phenolic acids	613.12	169.01	1	-
1,6-Di-O-galloyl-2-O-Cinnamoyl-β-D-glucose	Phenolic acids	Phenolic acids	613.12	169.01	1	94356-17-9
1,6-Di-O-galloyl-3-O-Cinnamoyl-β-D-glucose	Phenolic acids	Phenolic acids	613.12	169.01	1	-
1-Oxo-Siaresinolic acid	Terpenoids	Triterpene	485.33	455.32	2	-
2,3-Dihydroxyurs-12,18-dien-28-oic acid	Terpenoids	Triterpene	469.33	423.33	2	-
1-O-(3,4-Dihydroxy-5-methoxy-benzoyl)-glucoside	Phenolic acids	Phenolic acids	345.08	139.04	3	-
Androsin	Others	Ketone compounds	327.11	165.05	1	531-28-2
1-O-Vanilloyl-beta-D-glucose	Phenolic acids	Phenolic acids	329.11	167.03	2	-
Aromadendrin-7-O-glucoside	Flavonoids	Flavanonols	449.11	287.06	1	28189-90-4
Mearnsetin-3-O-glucoside	Flavonoids	Flavonols	493.1	331.05	3	-
Mansorin III	Lignans and Coumarins	Coumarins	245.08	203.07	3	-
Abscisate	Organic acids	Organic acids	263.13	204.12	1	21293-29-8
Dihydrodehydrodiconiferyl alcohol	Lignans and Coumarins	Lignans	359.15	269.08	3	126253-41-6
beta-Lactose	Others	Saccharides	341.11	89.02	1	63-42-3
Monomelittoside	Terpenoids	Monoterpenoids	361.11	169.05	2	20633-72-1
Pedicularis lactone	Terpenoids	Terpene	183.07	121.03	3	168986-63-8
6''-O-Caffeoylharpagide	Terpenoids	Terpene	525.16	161.02	3	1147125-45-8
Scrophuloside A1	Terpenoids	Terpene	535.18	373.13	3	240819-14-1
Saccatoside	Terpenoids	Terpene	653.21	163.04	2	85819-35-8
Eurostoside	Terpenoids	Terpene	491.15	311.09	2	85802-33-1
Scrophuloside A3	Terpenoids	Terpene	695.22	163.04	3	240819-27-6
Scrophuloside A2	Terpenoids	Terpene	695.22	163.04	3	240819-20-9
Cistanoside J	Phenolic acids	Phenolic acids	693.24	175.04	3	1617524-51-2
Clerodenoside A; 2'',3''-Diacetylmartynoside	Phenolic acids	Phenolic acids	735.25	175.04	3	164022-75-7
Tropate	Phenolic acids	Phenolic acids	165.06	103.06	2	552-63-6
Mucic acid Dimethyl Ester	Organic acids	Organic acids	237.06	87.01	3	-
Mucic acid-1,4-lactone-2-O-gallate	Phenolic acids	Phenolic acids	343.03	85.03	2	-
Phyllanemblinin F	Tannins	Tannin	669.09	337.02	2	-
2-O-Galloylmucic acid	Phenolic acids	Phenolic acids	361.04	209.03	1	-
Mucic acid-1,4-lactone-3-O-gallate	Phenolic acids	Phenolic acids	343.03	85.03	2	-
L-Malic acid-2-O-gallate	Phenolic acids	Phenolic acids	285.03	133.02	2	-
2-O-Galloylmucic acid Dimethyl Ester	Phenolic acids	Phenolic acids	389.07	237.06	3	-
Mucic acid-1,4-lactone-3,5-di-O-gallate	Phenolic acids	Phenolic acids	495.04	191.02	3	-
Mandelic acid-β-glucoside	Phenolic acids	Phenolic acids	313.09	101.02	3	-
Dioxindole-3-acetyl-3-O-glucoside	Alkaloids	Plumerane	368.1	162.06	3	-
Glucobrassicin	Others	Glucosinolates	447.05	96.96	3	4356-52-9
Phyllanemblinin B	Tannins	Tannin	633.07	301	2	-
Methyl gallate	Phenolic acids	Phenolic acids	183.03	124.02	1	99-24-1
Terchebin	Tannins	Tannin	953.09	301	2	20598-45-2
Isocorilagin	Tannins	Tannin	633.07	301	2	-
Punicafolin	Tannins	Tannin	937.1	633.08	3	88847-11-4
4-(3,4,5-Trihydroxybenzoxy)benzoic acid	Phenolic acids	Phenolic acids	289.04	137.02	3	-
Dihydrodehydrodiconiferyl alcohol-4-O-glucoside	Lignans and Coumarins	Lignans	521.2	359.15	3	-
3,4-Dimethoxycinnamic acid	Phenolic acids	Phenolic acids	207.06	177.02	2	2316-26-9
3,7,3'-Trihydroxyflavone	Flavonoids	Flavones	269.04	133.03	2	-
Eriodictyol-7-O-(6''-O-p-coumaroyl)glucoside	Flavonoids	Flavanones	595.15	287.06	3	-
Gingerglycolipid B	Lipids	Glycerol ester	677.38	397.13	2	88168-90-5
Gingerglycolipid C	Lipids	Glycerol ester	679.39	397.13	2	-
Demethyl-Anhydrosecoisolariciresinol	Lignans and Coumarins	Lignans	329.14	175.08	2	-
9,10,18-Trihydroxystearate	Lipids	Free fatty acids	331.25	157.12	1	496-86-6
9,16-Dihydroxypalmitic acid	Lipids	Free fatty acids	287.22	287.22	3	38076-49-2
Scutellarin-7-diglucosidic acid	Flavonoids	Flavones	637.11	351.06	2	150641-65-9
5'-Glucosyloxyjasmonic acid*	Organic acids	Organic acids	387.17	207.1	1	-
Naringenin-7-O-Rutinoside-4'-O-glucoside	Flavonoids	Flavanones	741.23	579.18	2	-
3,4'-Dihydroxy-3'-methoxybenzenepentanoic acid	Phenolic acids	Phenolic acids	239.09	195.1	1	-
D-Threo-guaiacylglycerol-7-O-β-D-glucoside	Others	Alcohol compounds	375.13	135.05	3	-
Orychophramarin A[7,8-dihydroxy-3-(4-hydroxyphenyl)-isocoumarin]	Lignans and Coumarins	Coumarins	269.05	225.05	2	-
3,19-Dihydroxyurs-12-en-28-oic acid (Pomolic acid)	Terpenoids	Triterpene	471.35	471.35	1	13849-91-7
2-Hydroxyursolic acid	Terpenoids	Triterpene	471.35	471.35	1	-
2-Formyl-3-hydroxy-A(1)-norlup-20(29)-en-28-oic acid (Colubrinic acid)	Terpenoids	Triterpene	469.34	469.34	2	-
Alphitolic acid	Terpenoids	Triterpene	471.35	471.35	1	19533-92-7
Hydroquinone	Others	Others	109.03	81.03	2	123-31-9
Dehydroascorbate	Others	Vitamin	173.01	71.03	2	490-83-5
Purpurin	Quinones	Anthraquinone	255.03	227.04	3	81-54-9
3-[(1-Carboxyvinyl)oxy]benzoate	Phenolic acids	Phenolic acids	207.03	119.05	3	16929-37-6
5,8,11-Eicosatrienoic Acid	Lipids	Free fatty acids	305.25	59.01	2	20590-32-3
Capric acid	Organic acids	Organic acids	171.14	153.13	2	334-48-5
Ethylmalonic acid	Organic acids	Organic acids	131.04	87.05	1	601-75-2
9,10-EpOME	Lipids	Free fatty acids	295.23	249.22	3	61949-82-4
13-HDoHE	Lipids	Free fatty acids	343.23	281.23	3	90780-53-3
Citicoline	Nucleotides and derivatives	Nucleotides and derivatives	487.11	243.05	3	987-78-0
Hydroxypyruvate	Organic acids	Organic acids	103	59.01	3	1113-60-6
Creatine	Amino acids and derivatives	Amino acids and derivatives	130.09	88.04	3	57-00-1
(9S,10S)-9,10-dihydroxyoctadecanoate	Lipids	Free fatty acids	315.26	297.24	2	-
11-HpODE	Lipids	Free fatty acids	311.22	225.15	3	-
19,20-DiHDPA	Lipids	Free fatty acids	361.24	299.24	3	-
4-Hydroxyvalproic acid	Organic acids	Organic acids	159.1	113.1	2	60113-82-8
Octadecanedioic acid	Lipids	Free fatty acids	313.24	295.23	3	871-70-5
2'-Deoxyuridine 5'-monophosphate	Nucleotides and derivatives	Nucleotides and derivatives	307.03	128.03	3	964-26-1
L-Glutaminyl-L-isoleucine	Amino acids and derivatives	Amino acids and derivatives	258.13	74.02	3	86416-45-7
Lysylproline	Amino acids and derivatives	Amino acids and derivatives	242.14	74.03	3	52766-27-5
N-Feruloylglycine	Amino acids and derivatives	Amino acids and derivatives	250.07	132.03	3	-
3,4,5-Trihydroxy-6-[2-hydroxy-5-(3,5,7-trihydroxy-4-oxochromen-2-yl)phenoxy]oxane-2-carboxylic acid	Organic acids	Organic acids	477.05	255.06	2	-
10S-hydroperoxy-8E-octadecenoic acid	Lipids	Free fatty acids	313.24	251.24	2	-
(9Z)-(13S)-12,13-Epoxyoctadeca-9,11-dienoate	Lipids	Free fatty acids	293.21	191.18	3	-
5S-Hydroperoxy-18R-hydroxy-6E,8Z,11Z,14Z,16E-eicosapentaenoic acid	Lipids	Free fatty acids	349.21	313.24	3	-
Nicotinate adenine dinucleotide phosphate	Nucleotides and derivatives	Nucleotides and derivatives	743.04	217	3	5502-96-5
Glutathione disulfide	Amino acids and derivatives	Amino acids and derivatives	611.15	306.07	3	27025-41-8
Allantoin	Alkaloids	Alkaloids	157.04	97	3	97-59-6
DL-3-Phenyllactic acid	Phenolic acids	Phenolic acids	165.06	119.05	1	828-01-3
Dehydroepiandrosterone	Steroids	Steroid	287.2	269.21	3	53-43-0
1,6-anhydro-β-D-glucose	Others	Saccharides	161.05	71.01	1	498-07-7
Phenoxyacetate	Others	Others	151.04	93.03	3	122-59-8
Phenyl acetate	Others	Others	135.05	92.03	1	122-79-2
4-tert-Octylphenol	Others	Others	205.16	133.06	2	140-66-9
Iminodiacetate	Amino acids and derivatives	Amino acids and derivatives	132.03	88.04	1	142-73-4
8S-HETrE; 8S-Hydroxy-9E,11Z,14Z-Eicosatrienoic Acid	Lipids	Free fatty acids	321.25	157.09	1	889573-69-7
15S-Hydroxy-8,11,13-eicosatrienoic acid	Lipids	Free fatty acids	321.25	221.16	1	92693-02-2
(+)-Syringaresinol	Lignans and Coumarins	Lignans	417.16	402.1	3	21453-71-4
Citrusin C; Eugenol Glucoside	Phenolic acids	Phenolic acids	325.13	148.05	3	18604-50-7
2,5-dihydroxy-1-methoxy-anthraquinone	Quinones	Anthraquinone	269.05	254.02	3	-
3-hydroxy-1,2-dimethoxy-anthraquinone	Quinones	Anthraquinone	283.06	253.02	2	10383-62-7
Dihydroferulic Acid	Phenolic acids	Phenolic acids	195.07	136.05	1	1135-23-5
Tercatain	Tannins	Tannin	785.08	301	1	103744-87-2
Pentagalloylglucose	Phenolic acids	Phenolic acids	939.11	769.09	1	14937-32-7
2-Hydroxybiphenyl	Phenolic acids	Phenolic acids	169.07	141.07	2	90-43-7
N-acetyl-beta-alanine	Amino acids and derivatives	Amino acids and derivatives	130.05	58.03	3	3025-95-4
3-Hydroxymandelate	Phenolic acids	Phenolic acids	167.03	121.03	2	17119-15-2
13-methylmyristic acid	Lipids	Free fatty acids	241.22	241.21	1	2485-71-4
D-Fructose 6-Phosphate	Others	Saccharides	259.02	96.97	3	643-13-0
12-HETE; 12-Hydroxy-5,8,10,14-eicosatetraenoic acid	Lipids	Free fatty acids	319.23	179.11	1	71030-37-0
3-Hydroxyglutaric acid	Organic acids	Organic acids	147.03	85.03	2	638-18-6
3-(3-Hydroxyphenyl)-3-hydroxypropanoic acid	Phenolic acids	Phenolic acids	181.05	121.03	1	3247-75-4
4-Methoxysalicylic Acid	Phenolic acids	Phenolic acids	167.04	108.03	2	2237-36-7
3-Methoxybenzoic acid	Phenolic acids	Phenolic acids	151.04	107.05	3	586-38-9
N-Palmitoylglycine	Amino acids and derivatives	Amino acids and derivatives	312.26	74.03	1	2441-41-0
3-Hydroxyphenylacetate	Phenolic acids	Phenolic acids	151.04	107.05	2	621-37-4
1-Hydroxy-2-naphthoate	Organic acids	Organic acids	187.04	143.06	2	86-48-6
N-Alpha-Acetyl-L-Asparagine	Amino acids and derivatives	Amino acids and derivatives	173.06	58.03	3	4033-40-3
Mono-Methyl Glutarate	Organic acids	Organic acids	145.05	101.06	3	1501-27-5
2',4'-Dihydroxyacetophenone	Others	Ketone compounds	151.04	109.03	2	89-84-9
3-(4-Hydroxyphenyl)lactate	Phenolic acids	Phenolic acids	181.05	135.04	1	306-23-0
12-Hydroxyoctadecanoic acid	Lipids	Free fatty acids	299.26	253.25	2	106-14-9
9-Hydroperoxy-9Z,11E-Octadecadienoic Acid	Lipids	Free fatty acids	311.22	293.21	1	-
5-O-Caffeoylshikimic acid	Phenolic acids	Phenolic acids	335.08	135.05	2	73263-62-4
Cetostearic acid	Lipids	Free fatty acids	255.24	255.24	1	-
Methyl cumalate	Others	Lactones	153.02	109.03	1	6018-41-3
Benzyl glucoside	Others	Others	269.1	59.02	3	4304-12-5
Epipinoresinol	Lignans and Coumarins	Lignans	357.13	151.04	3	18779-41-4
Glucosyringic acid	Phenolic acids	Phenolic acids	359.1	197.05	1	33228-65-8
Syringaresinol-4'-O-glucoside; Acanthoside B	Lignans and Coumarins	Lignans	579.21	417.16	3	7374-79-0
Ferulic β-glucoside	Phenolic acids	Phenolic acids	355.1	193.05	2	14364-12-6
Fisetin	Flavonoids	Flavonols	285.04	135.01	2	528-48-3
Licoisoflavone A	Flavonoids	Isoflavones	353.1	285.11	3	66056-19-7
Luteolin 7-O-beta-D-glucoside	Flavonoids	Flavones	447.09	285.04	2	5373-11-5
Luteolin 7-O-glucuronide	Flavonoids	Flavones	461.07	285.04	1	29741-10-4
Apigenin-7-O-rutinoside (Isorhoifolin)	Flavonoids	Flavones	577.16	269.04	2	552-57-8
Schaftoside	Flavonoids	Flavones	563.14	443.1	3	51938-32-0
Quercitrin	Flavonoids	Flavonols	447.09	301.04	3	522-12-3
2'-Hydroxydaidzein	Flavonoids	Isoflavones	269.05	225.06	2	7678-85-5
3'-Hydroxypterostilbene	Others	Stilbene	271.1	255.07	1	475231-21-1
3-Hydroxyurs-12-en-28-oic acid (3-Epiursolic acid)	Terpenoids	Triterpene	455.36	455.36	1	989-30-0
L-Fucitol	Others	Saccharides	165.08	59.02	3	13074-06-1
(R)-Mandelate	Organic acids	Organic acids	151.04	77.04	2	611-71-2
D-Cellobiose	Others	Saccharides	341.12	73.03	2	528-50-7
D-Glucono-1,5-lactone	Others	Saccharides	177.04	59.01	3	90-80-2
Hydroxytyrosol	Others	Alcohol compounds	153.06	123.05	3	10597-60-1
p-Hydroxypropiophenone	Others	Ketone compounds	149.07	92.03	3	70-70-2
Gallic Acid Ethyl Ester; Ethyl gallate	Phenolic acids	Phenolic acids	197.05	124.02	1	831-61-8
Methyl Syringate	Phenolic acids	Phenolic acids	211.06	181.01	3	884-35-5
2,5-Dihydroxyacetophenone	Others	Ketone compounds	151.04	108.02	3	490-78-8
4-Hydroxyphenylacetate	Phenolic acids	Phenolic acids	151.04	107.05	2	156-38-7
Atractylenolide III	Terpenoids	Sesquiterpenoids	247.13	203.14	2	73030-71-4
2,3,19-Trihydroxyurs-12-en-28-oic acid (Tormentic acid)	Terpenoids	Triterpene	487.34	469.33	1	13850-16-3
Esculentoside H	Terpenoids	Triterpene Saponin	987.48	825.43	3	66656-92-6
Specnuezhenide	Phenolic acids	Phenolic acids	685.24	453.14	2	39011-92-2
Chebulagic acid	Tannins	Tannin	953.09	301	2	23094-71-5
Glucoraphanin	Others	Glucosinolates	436.04	96.96	3	21414-41-5
Dihydrocoumarin	Lignans and Coumarins	Coumarins	147.05	119.05	3	119-84-6
Vanillic acid methyl ester	Phenolic acids	Phenolic acids	181.05	107.01	3	3943-74-6
4'-Hydroxyacetophenone	Others	Ketone compounds	135.05	92.03	1	99-93-4
4-Allylcatechol	Others	Others	149.06	108.02	1	1126-61-0
2-(Hydroxymethyl)benzoic acid	Phenolic acids	Phenolic acids	151.04	77.04	3	612-20-4
D-Gal alpha 1->6D-Gal alpha 1->6D-Glucose	Others	Saccharides	503.16	383.12	2	13382-86-0
Methyl 2-furoate	Organic acids	Organic acids	125.02	79.02	2	611-13-2
Lawsone	Quinones	Quinones	173.02	145.03	3	83-72-7
3,4-Dimethylbenzoic acid	Phenolic acids	Phenolic acids	149.06	105.07	2	619-04-5
2,4-Dihydroxybenzaldehyde	Others	Aldehyde compounds	137.03	91.02	2	95-01-2
Piperonylic acid	Phenolic acids	Phenolic acids	165.02	91.02	1	94-53-1
Ajugol	Terpenoids	Monoterpenoids	347.13	127.04	3	52949-83-4
2'-Hydroxy-4'-Methylacetophenone	Phenolic acids	Phenolic acids	149.06	106.04	2	6921-64-8
Arbutin	Others	Others	271.08	108.02	3	497-76-7
D-Arabinose	Others	Saccharides	149.05	59.01	1	10323-20-3
L-Xylose	Others	Saccharides	149.05	59.01	1	25990-60-7
Erythorbic acid	Others	Vitamin	175.02	59.01	2	89-65-6
3-(4-Hydroxyphenyl)-1-propanol	Others	Alcohol compounds	151.08	106.04	3	10210-17-0
Tracheloside	Lignans and Coumarins	Lignans	549.2	387.14	3	33464-71-0
Myrislignan	Lignans and Coumarins	Lignans	373.16	164.05	1	171485-39-5
Neomangiferin	Flavonoids	Other Flavonoids	583.13	463.09	3	64809-67-2
Silymarin	Flavonoids	Flavanonols	481.11	125.02	3	22888-70-6
10-Hydroxydecanoic acid	Lipids	Free fatty acids	187.13	141.13	3	1679-53-4
4-Hydroxy-3,5-dimethoxybenzyl alcohol	Others	Others	183.06	153.02	3	530-56-3
(-)-Usnic acid	Others	Ketone compounds	343.08	328.06	1	125-46-2
Hexadecanedioate	Lipids	Free fatty acids	285.21	223.21	1	505-54-4
1,14-Tetradecanedioic Acid	Lipids	Free fatty acids	257.18	195.18	1	821-38-5
Corilagin	Tannins	Tannin	633.07	301	2	23094-69-1
Allitol	Others	Saccharides	181.07	59.01	1	488-44-8
Crocin	Terpenoids	Ditepenoids	975.37	651.27	1	42553-65-1
Theogallin	Phenolic acids	Phenolic acids	343.07	191.06	1	17365-11-6
Protocatechuic acid-4-O-glucoside	Phenolic acids	Phenolic acids	315.07	153.02	1	7361-59-3
Gardoside	Terpenoids	Monoterpenoids	373.11	193.05	1	54835-76-6
Isomartynoside	Phenolic acids	Phenolic acids	651.23	175.04	3	94410-22-7
Gingerglycolipid A	Lipids	Glycerol ester	675.36	397.13	1	145937-22-0
4'-O-beta-D-Glucosyl-cis-p-coumarate	Phenolic acids	Phenolic acids	325.09	163.04	2	117405-48-8
Nortrachelogenin	Lignans and Coumarins	Lignans	373.13	179.07	2	34444-37-6
3,4,5-Tricaffeoylquinic acid	Phenolic acids	Phenolic acids	677.15	515.12	2	86632-03-3
[truncated: 781 more rows]
